# Supplementary material for: Novel functional variants at the GWAS-implicated loci might confer risk to major depressive disorder, bipolar affective disorder and schizophrenia
Source: BMC Neurosci. 2018 Apr 19;19(Suppl 1):22. doi: 10.1186/s12868-018-0414-3 (PMC5998904; doi:10.1186/s12868-018-0414-3)
Supplement: Supplementary file 1 — Additional file 1. Contains the accession list 1 with the accession numbers for utilized ChIP-Seq datasets (by NCBI archive). [file 12868_2018_414_MOESM1_ESM.xls]

## Sheet: Read Me
Additional File 1	Analyzed ChIP-Seq data from SRA	Contains the accession list 1 with the accession numbers for utilized ChIP-Seq datasets
Cell line	Cell line name
Accession number	Accession number by NCBI archive

## Sheet: Accession List 1
Cell_line	Accession_number
C101	SRX124688
C101	SRX124701
C104	SRX124689
C104	SRX124702
C91	SRX124687
C91	SRX124700
COLO-320	SRX077858
Colo741	SRX398297
Colo741	SRX398296
Colon_OC	SRX188965
Colon-Tumor-2	SRX155772,SRX155775
Colon-Tumor-2	SRX155773,SRX155776
Colon-Tumor-2	SRX155774,SRX155777
GP5d	SRX360568,SRX360582
GP5d	SRX360569,SRX360583
GP5d	SRX360570,SRX360584
GP5d	SRX360571,SRX360572,SRX360573,SRX360585,SRX360586,SRX360587
GP5d	SRX360574,SRX360588
GP5d	SRX360575,SRX360589
GP5d	SRX360576,SRX360590
GP5d	SRX360577,SRX360591
GP5d	SRX360578,SRX360592
GP5d	SRX360579,SRX360593
GP5d	SRX360580,SRX360594
GP5d	SRX360581,SRX360595
HCT116	SRX105258,SRX157410,SRX157411
HCT116	SRX360378,SRX360379
HCT116	SRX360380,SRX360381
HCT116	SRX105259,SRX157408,SRX157409,SRX360382,SRX360383
HCT116	SRX105262
HCT116	SRX360384,SRX360385
HCT116	SRX105260
HCT116	SRX105261
HCT116	SRX360376
HCT116	SRX113706
HCT116	SRX360377
HT29	SRX398298
HT29	SRX398300
HT29	SRX155746
HT29	SRX155747
HT29	SRX398299
Human Sigmoid Colon Tissue	SRX136950,SRX142118
Human Sigmoid Colon Tissue	SRX136955,SRX142120
Human Sigmoid Colon Tissue	SRX157631,SRX157634
Human Sigmoid Colon Tissue	SRX157638,SRX157641
Human Sigmoid Colon Tissue	SRX157642,SRX347282
Human Sigmoid Colon Tissue	SRX157645,SRX263914
Human Sigmoid Colon Tissue	SRX134760,SRX213934,SRX263918
LoVo	SRX335226
LoVo	SRX359980
LoVo	SRX335227
LoVo	SRX359920
LoVo	SRX335228
LoVo	SRX335229
LoVo	SRX335108
LoVo	SRX359879
LoVo	SRX359815,SRX359921
LoVo	SRX359981
LoVo	SRX335109
LoVo	SRX359982
LoVo	SRX335230
LoVo	SRX359880
LoVo	SRX335231
LoVo	SRX359881
LoVo	SRX359816,SRX359922
LoVo	SRX335110
LoVo	SRX359923
LoVo	SRX335232
LoVo	SRX359817,SRX359924
LoVo	SRX335111
LoVo	SRX359818
LoVo	SRX359983
LoVo	SRX359984
LoVo	SRX359925
LoVo	SRX359819
LoVo	SRX359985
LoVo	SRX359986
LoVo	SRX359987
LoVo	SRX335233
LoVo	SRX359820,SRX359967
LoVo	SRX335112
LoVo	SRX335113,SRX359926
LoVo	SRX335114
LoVo	SRX335234
LoVo	SRX359988
LoVo	SRX359989
LoVo	SRX335115,SRX359927
LoVo	SRX335116
LoVo	SRX335235
LoVo	SRX335117
LoVo	SRX335118
LoVo	SRX360026
LoVo	SRX335236
LoVo	SRX335237,SRX359928
LoVo	SRX359882
LoVo	SRX335238
LoVo	SRX359821
LoVo	SRX335119
LoVo	SRX335239
LoVo	SRX359990
LoVo	SRX335240
LoVo	SRX335120
LoVo	SRX335121,SRX359822,SRX359859,SRX360020
LoVo	SRX359991
LoVo	SRX335122
LoVo	SRX335123
LoVo	SRX359992
LoVo	SRX335241
LoVo	SRX335242
LoVo	SRX335243
LoVo	SRX335244
LoVo	SRX335245
LoVo	SRX359993
LoVo	SRX359883
LoVo	SRX359994
LoVo	SRX335246
LoVo	SRX335124,SRX359929
LoVo	SRX335247,SRX359884
LoVo	SRX335125
LoVo	SRX335248
LoVo	SRX335249,SRX359930
LoVo	SRX335126
LoVo	SRX359995
LoVo	SRX335127
LoVo	SRX335128
LoVo	SRX335130,SRX359931
LoVo	SRX335250
LoVo	SRX359996
LoVo	SRX335251
LoVo	SRX335252
LoVo	SRX335131
LoVo	SRX359885
LoVo	SRX335132
LoVo	SRX335253
LoVo	SRX335254,SRX359886
LoVo	SRX335255
LoVo	SRX335133
LoVo	SRX335256
LoVo	SRX335134
LoVo	SRX335257
LoVo	SRX335258
LoVo	SRX359823
LoVo	SRX335259
LoVo	SRX359824
LoVo	SRX335260
LoVo	SRX359826
LoVo	SRX359825
LoVo	SRX359997
LoVo	SRX335262
LoVo	SRX359827
LoVo	SRX359998
LoVo	SRX335263
LoVo	SRX359828
LoVo	SRX359999
LoVo	SRX335264
LoVo	SRX360000
LoVo	SRX359829
LoVo	SRX335265
LoVo	SRX335135
LoVo	SRX359830
LoVo	SRX335136
LoVo	SRX360021
LoVo	SRX359932
LoVo	SRX359831
LoVo	SRX335266
LoVo	SRX359832
LoVo	SRX335267
LoVo	SRX335137
LoVo	SRX335138
LoVo	SRX335139
LoVo	SRX359933
LoVo	SRX335268
LoVo	SRX335140,SRX359887
LoVo	SRX335269
LoVo	SRX335270
LoVo	SRX335141
LoVo	SRX335142
LoVo	SRX335143
LoVo	SRX335144,SRX359934
LoVo	SRX360022
LoVo	SRX360001
LoVo	SRX360002
LoVo	SRX335327,SRX361881,SRX361887
LoVo	SRX335328
LoVo	SRX335329
LoVo	SRX360003
LoVo	SRX335145
LoVo	SRX335146
LoVo	SRX335147
LoVo	SRX335148,SRX359888
LoVo	SRX359833
LoVo	SRX359834
LoVo	SRX359835
LoVo	SRX359836
LoVo	SRX359889
LoVo	SRX359890
LoVo	SRX359837
LoVo	SRX335271
LoVo	SRX335149
LoVo	SRX335272
LoVo	SRX359838
LoVo	SRX335273
LoVo	SRX359839
LoVo	SRX359840
LoVo	SRX335150,SRX361882,SRX361888
LoVo	SRX360004
LoVo	SRX335152
LoVo	SRX335151
LoVo	SRX359841
LoVo	SRX335274,SRX359891
LoVo	SRX335275
LoVo	SRX359892
LoVo	SRX359893
LoVo	SRX359894
LoVo	SRX335153
LoVo	SRX360005
LoVo	SRX359842
LoVo	SRX335154
LoVo	SRX359843
LoVo	SRX359895
LoVo	SRX359844
LoVo	SRX359935
LoVo	SRX360006
LoVo	SRX359936
LoVo	SRX360023
LoVo	SRX360024
LoVo	SRX335276
LoVo	SRX359937
LoVo	SRX360007
LoVo	SRX359845,SRX359896
LoVo	SRX359846
LoVo	SRX359847
LoVo	SRX359848
LoVo	SRX335277
LoVo	SRX335155
LoVo	SRX335278
LoVo	SRX359938
LoVo	SRX359939
LoVo	SRX359940
LoVo	SRX359849
LoVo	SRX335330,SRX335331,SRX335332,SRX361883,SRX361889
LoVo	SRX359850
LoVo	SRX359897
LoVo	SRX359898
LoVo	SRX359851
LoVo	SRX359852
LoVo	SRX359853
LoVo	SRX360008
LoVo	SRX360025
LoVo	SRX335156
LoVo	SRX359854
LoVo	SRX335279
LoVo	SRX359855
LoVo	SRX359941
LoVo	SRX335280
LoVo	SRX335157,SRX359899
LoVo	SRX359942
LoVo	SRX335281,SRX359943
LoVo	SRX360009
LoVo	SRX335158
LoVo	SRX359900
LoVo	SRX359856
LoVo	SRX359901
LoVo	SRX335159
LoVo	SRX335160,SRX361884,SRX361890
LoVo	SRX359902
LoVo	SRX360011
LoVo	SRX360010
LoVo	SRX335161
LoVo	SRX335162
LoVo	SRX335282
LoVo	SRX359860
LoVo	SRX359861
LoVo	SRX359862
LoVo	SRX335283
LoVo	SRX335284
LoVo	SRX335285
LoVo	SRX359863
LoVo	SRX360012
LoVo	SRX359864
LoVo	SRX335163
LoVo	SRX335286
LoVo	SRX335165
LoVo	SRX335164
LoVo	SRX335166
LoVo	SRX335167
LoVo	SRX335287
LoVo	SRX335168
LoVo	SRX335288
LoVo	SRX360013
LoVo	SRX359903
LoVo	SRX359865
LoVo	SRX359904
LoVo	SRX359857
LoVo	SRX335289
LoVo	SRX359866
LoVo	SRX335290
LoVo	SRX335169
LoVo	SRX359867
LoVo	SRX335291
LoVo	SRX359944
LoVo	SRX360014
LoVo	SRX335170
LoVo	SRX360027
LoVo	SRX335171
LoVo	SRX335172,SRX359905,SRX361885,SRX361891
LoVo	SRX359868
LoVo	SRX360015
LoVo	SRX359906
LoVo	SRX335173
LoVo	SRX359907
LoVo	SRX359908
LoVo	SRX359869
LoVo	SRX335174
LoVo	SRX335175,SRX359909
LoVo	SRX335292
LoVo	SRX335176
LoVo	SRX335293
LoVo	SRX360016
LoVo	SRX335177
LoVo	SRX360028
LoVo	SRX360029
LoVo	SRX335178
LoVo	SRX359870
LoVo	SRX335294
LoVo	SRX335295,SRX359910
LoVo	SRX359945
LoVo	SRX359946
LoVo	SRX359871
LoVo	SRX335179
LoVo	SRX335296
LoVo	SRX360030
LoVo	SRX335297
LoVo	SRX359872
LoVo	SRX335298
LoVo	SRX335299
LoVo	SRX359873
LoVo	SRX335180,SRX359947
LoVo	SRX359948
LoVo	SRX359949
LoVo	SRX335181
LoVo	SRX359911
LoVo	SRX359912
LoVo	SRX335182
LoVo	SRX335183
LoVo	SRX359874
LoVo	SRX335184
LoVo	SRX359875
LoVo	SRX359913
LoVo	SRX359876
LoVo	SRX359877
LoVo	SRX335300
LoVo	SRX359950
LoVo	SRX335301
LoVo	SRX335302
LoVo	SRX359968
LoVo	SRX359969
LoVo	SRX360031
LoVo	SRX360032
LoVo	SRX335303
LoVo	SRX335304
LoVo	SRX335185
LoVo	SRX360033
LoVo	SRX359914
LoVo	SRX359915
LoVo	SRX360034
LoVo	SRX335186,SRX359858,SRX359878,SRX359970,SRX360017,SRX361886,SRX361892
LoVo	SRX335305
LoVo	SRX335306
LoVo	SRX335187
LoVo	SRX335307
LoVo	SRX360035
LoVo	SRX360036
LoVo	SRX359916
LoVo	SRX359917
LoVo	SRX335308,SRX359918
LoVo	SRX335188
LoVo	SRX335189
LoVo	SRX335190,SRX359971
LoVo	SRX360037
LoVo	SRX360038
LoVo	SRX335309
LoVo	SRX359951
LoVo	SRX335191,SRX359952
LoVo	SRX360018
LoVo	SRX360019
LoVo	SRX359953
LoVo	SRX335310
LoVo	SRX360039
LoVo	SRX335311
LoVo	SRX335192
LoVo	SRX335194
LoVo	SRX335195
LoVo	SRX359954
LoVo	SRX335196
LoVo	SRX335197
LoVo	SRX335198
LoVo	SRX360040
LoVo	SRX335312,SRX359955
LoVo	SRX335313
LoVo	SRX335199
LoVo	SRX335200,SRX359919
LoVo	SRX335201,SRX359956
LoVo	SRX335314
LoVo	SRX335202
LoVo	SRX335315
LoVo	SRX335316
LoVo	SRX335203
LoVo	SRX335204
LoVo	SRX359957
LoVo	SRX359972
LoVo	SRX335317
LoVo	SRX359958
LoVo	SRX359959
LoVo	SRX359973
LoVo	SRX335318
LoVo	SRX359960
LoVo	SRX335205
LoVo	SRX335206
LoVo	SRX335319
LoVo	SRX359961
LoVo	SRX335207
LoVo	SRX360041
LoVo	SRX335320
LoVo	SRX360042
LoVo	SRX335321
LoVo	SRX359962
LoVo	SRX359963
LoVo	SRX359974
LoVo	SRX359964
LoVo	SRX335208
LoVo	SRX360043
LoVo	SRX335209
LoVo	SRX335210
LoVo	SRX335211
LoVo	SRX335212
LoVo	SRX335213
LoVo	SRX360044
LoVo	SRX359965
LoVo	SRX360045
LoVo	SRX335322
LoVo	SRX335214
LoVo	SRX335323
LoVo	SRX335324
LoVo	SRX360046
LoVo	SRX359975
LoVo	SRX335215
LoVo	SRX335129
LoVo	SRX335325
LoVo	SRX360047
LoVo	SRX335216
LoVo	SRX360048
LoVo	SRX335217
LoVo	SRX335218
LoVo	SRX359976
LoVo	SRX335219
LoVo	SRX360050
LoVo	SRX360049
LoVo	SRX359966
LoVo	SRX360051
LoVo	SRX360053
LoVo	SRX360052
LoVo	SRX335220
LoVo	SRX335193
LoVo	SRX335261
LoVo	SRX335326
LoVo	SRX360054
LoVo	SRX360055
LoVo	SRX360056
LoVo	SRX335221
LoVo	SRX335222
LoVo	SRX360057
LoVo	SRX360058
LoVo	SRX360059
LoVo	SRX359977
LoVo	SRX359978
LoVo	SRX360060
LoVo	SRX335223
LoVo	SRX360061
LoVo	SRX359979
LoVo	SRX335224
LoVo	SRX360062
LoVo	SRX360063
LoVo	SRX335225
Normal Colon	SRX124709,SRX124710,SRX124711
Normal Colon	SRX124715,SRX124716,SRX124717
RKO	SRX101303
RKO	SRX286203
RKO	SRX286205
RKO	SRX286204
RKO	SRX286206
RKO	SRX286201
RKO	SRX286202
RKO	SRX101304
S180	SRX096347,SRX096348
S180	SRX159188,SRX159189
S180	SRX096353,SRX096354
S180	SRX096351,SRX096352
S180	SRX096355
S180	SRX159190,SRX159191
S180	SRX159192,SRX159193
S180	SRX096345,SRX096346
S180	SRX159194,SRX159195
S180	SRX159186,SRX159187
S180	SRX096349,SRX096350
S180	SRX096343,SRX096344
SW480	SRX398302
SW480	SRX398301
V400	SRX124708
V400	SRX124677
V400	SRX124714
V400	SRX124690
V429	SRX124704
V429	SRX124705
V429	SRX124678
V429	SRX124691
V432	SRX124703
V432	SRX124679
V432	SRX124692
V457	SRX124680
V457	SRX124693
V481	SRX124681
V481	SRX124694
V503	SRX124706
V503	SRX124682,SRX124683
V503	SRX124712
V503	SRX124695
V703	SRX124696
V8	SRX124684
V8	SRX124697
V9M	SRX124707
V9M	SRX124685
V9M	SRX124713
V9M	SRX124698
V9P	SRX124686
V9P	SRX124699
