# Supplementary material for: Novel functional variants at the GWAS-implicated loci might confer risk to major depressive disorder, bipolar affective disorder and schizophrenia
Source: BMC Neurosci. 2018 Apr 19;19(Suppl 1):22. doi: 10.1186/s12868-018-0414-3 (PMC5998904; doi:10.1186/s12868-018-0414-3)
Supplement: Supplementary file 2 — Additional file 2. Contains the Tables S1–S5, as listed below: Table S1. (The identified rSNPs) contains the IDs and information on the totalled regulatory variants identified in the study. Table S2. (The rSNPs that were found associated with cognitive disorders) contains the data on the identified regulatory variants that fell within the − 10,000 to + 10,000 bp window around GWAS-implicated SNPs for analyzed traits related to cognition and cognitive disorders. Table S3. (The list of genes in GeneMANIA query) contains the totalled annotation of the targeted genes and their interactors by GeneMANIA. Table S4. (The interactions within the targeted gene list by GeneMANIA) contains the information on the composite functional gene–gene interactions between the targeted genes and the genes most related to the original targeted list by GeneMANIA. Table S5. (Functional annotation of targeted genes) contains DAVID results for targeted genes and their potential interaction partners by GeneMANIA. [file 12868_2018_414_MOESM2_ESM.xls]

## Sheet: Read Me
Supplementary Table 1	The identified rSNPs	Contains the IDs and information on the totalled regulatory variants identified in the study
Chr	The chromosome in which the certain rSNP was identified
Position	The rSNP position on the chromosome
SNP_ID	The rSNP ID
Targeted_gene	The corresponding targetedgene
Supplementary Table 2	The rSNPs that were found associated with cognitive disorders	Contains the data on the identified regulatory variants that fell within within the -10000 bp to +10000 bp window around GWAS-implicated SNPs for analyzed traits related to cognition and cognitive disorders
Chr	The chromosome in which the certain rSNP was identified
Position	The rSNP position on the chromosome
Ref	The reference allele
SNP_ID	The rSNP ID, if not annotated - The chr(chromosome number):the number(rSNP position on the chromosome, bp) index are given for the variant
MAF	The minor allele frequency if reported in dbSNP database
p_ChIP	The significance of allele-specific binding bias from ChIP-Seq data
Gene_ID	The corresponding nearby gene
Local	The corresponding genomic region
p_RNA	The significance of allele-specific expression bias (in relation to the targeted gene) from RNA-Seq data
Cell line	Cell line name
Method	The datasets used to identify the targeted genes
GWAS_ID	The ID for 'index' SNP that was reported to be associated with anylyzed trait by GWAS
GWAS trait	The certain analyzed trait associated with human cognitive disorders or disabilities through GWA studies
MAF_G	The minor allele frequency as calculated from human RNA-Seq data in the study
Targeted_gene	The corresponding targetedgene
Supplementary Table 3	The list of genes in GeneMANIA query	Contains the totalled annotation of the targeted genes and their interactors by GeneMANIA
Supplementary Table 4	The interactions within the targeted gene list by GeneMANIA	Contains the information on the composite functional gene-gene interactions between the targeted genes and the genes most related to the original targeted list by GeneMANIA
Gene 1 and Gene 2	The GeneMANIA-based interactors
Weight	The formal interaction significance parameter by GeneMANIA
Network group	The type of data used to find the formal interacting partners
Network	The publicly available resourse for the collection of the data sets from
Supplementary Table 5	Functional annotation of targeted genes	Contains DAVID results for targeted genes and their potential interaction partners by GeneMANIA

## Sheet:  Table S1
Chr	Position	SNP_ID	Targeted_gene
chr1	16840579	28703875	CROCC
chr1	16840602	NA	CROCC
chr11	62609112	77529190	HNRNPUL2-BSCL2,NXF1,TAF6L,TMEM223,TTC9C,WDR74
chr11	62609125	544304635	HNRNPUL2-BSCL2
chr11	62609220	559598154	HNRNPUL2-BSCL2
chr12	120730961	NA	GCN1,PXN,RPLP0
chr13	31191974	751828	HMGB1
chr2	38978477	NA	DHX57,SRSF7
chr2	122288502	767236617	NIFK
chr2	122288534	754148812	NIFK
chr20	47314445	1040559	PREX1
chr22	19158722	7289432	CDC45,UFD1L
chr22	19159015	712959	CDC45,UFD1L
chr22	20068447	NA	TRMT2A
chr22	21355608	768008240	CRKL
chr22	21983853	861856	PPIL2,SDF2L1,UBE2L3,YDJC
chr22	22222320	9607340	MAPK1
chr22	22901408	6002723	PRAME
chr22	39715577	NA	ATF4
chr5	137801058	NA	EGR1
chr22	21922904	2266959	UBE2L3,YDJC
chr5	137801048	NA	EGR1
chr22	21356538	368989	CRKL
chr11	62609112	77529190	HNRNPUL2-BSCL2
chr22	21356029	2075269	CRKL
chr22	21213541	772134175	PI4KA,SNAP29
chr3	129035070	NA	COPG1,H1FX,HMCES
chr22	19158921	NA	CDC45,UFD1L
chr1	155658227	111741196	MSTO1
chr12	50135396	NA	TMBIM6
chr22	21983260	2298429	PPIL2,SDF2L1,UBE2L3,YDJC
chr1	150551295	35661734	ENSA
chr12	50135387	NA	TMBIM6
chr5	137090003	NA	HNRNPA0
chr1	16840567	894372	CROCC
chr6	44214417	3757283	HSP90AB1
chr22	22221530	9610504	MAPK1
chr22	21923144	140492	UBE2L3
chr22	19166680	762528	HIRA
chr6	44214577	9462978	HSP90AB1
chr19	12943590	NA	HOOK2
chr20	48532306	56327845	SPATA2
chr22	21356824	28372939	CRKL
chr9	134000818	9328549	NUP214
chr22	21922456	11089620	UBE2L3,YDJC
chr17	56709206	430973	MTMR4,TRIM37,VMP1
chr22	21922966	NA	UBE2L3,YDJC
chr2	43823318	NA	THADA
chr1	160312625	1324738	COPA
chr22	21982892	2298428	PPIL2,SDF2L1,UBE2L3,YDJC
chr22	19419851	2277837	CDC45,HIRA,UFD1L
chr12	120729627	NA	GCN1,PXN,PXN-AS1,RPLP0
chr12	120730961	NA	GCN1,PXN,PXN-AS1,RPLP0
chr11	62555086	7941706	HNRNPUL2-BSCL2,POLR2G,SNHG1
chr6	26125711	198818	HIST1H2AC,HIST1H4C
chr1	16840562	28623200	CROCC
chr1	246729990	3795474	CNST
chr17	38137623	8075668	PSMD3
chr19	49122248	3094287	RPL18
chr6	35436698	751379939	RPL10A
chr7	56119944	7779821	CCT6A
chr17	73775149	777858573	H3F3B
chr6	34206205	115903583	HMGA1
chr20	48599561	4647955	TMEM189-UBE2V1
chr20	45988985	78877277	NCOA3,PARD6B,ZMYND8,ZNF217
chr2	44222401	4361173	LRPPRC
chr12	57081517	2958153	ATP5B,NACA
chr4	109542003	3796933	RPL34
chr1	149224224	NA	CROCC
chr1	11968356	11121840	MAD2L2,MFN2,MIIP
chr5	176730775	6879874	PRELID1
chr7	135194635	NA	NUP205
chr1	228645063	10916317	RNF187
chr1	235291652	34037390	TOMM20
chr11	62609002	472539	HNRNPUL2-BSCL2,NXF1,TAF6L,TMEM223,TTC9C,WDR74
chr20	48737514	6012846	TMEM189-UBE2V1
chr5	137090119	NA	HNRNPA0
chr20	52402961	4811464	ZNF217
chr1	201798650	11585549	IPO9
chr1	171751051	2294719	METTL13
chr1	93298416	NA	RPL5
chr17	74733403	3744061	JMJD6,MFSD11
chr6	43738350	2010963	VEGFA
chr17	79634162	8071084	CCDC137
chr1	228674518	4233233	RNF187
chr2	114514509	79559948	ACTR3
chr10	3214907	NA	PITRM1
chr1	94344542	NA	DNTTIP2
chr11	18416538	NA	LDHA
chr20	45988957	7268399	NCOA3,PARD6B,ZMYND8,ZNF217
chr8	109260776	4735053	EIF3E
chr11	62609096	553332915	HNRNPUL2-BSCL2
chr2	44222662	12712903	LRPPRC
chr6	26056072	8384	HIST1H2AC,HIST1H4C
chr1	47800152	NA	CMPK1
chr1	11968356	11121840	MAD2L2,MFN2
chr11	62555059	3087924	HNRNPUL2-BSCL2,POLR2G,SNHG1
chr17	8076821	780174735	ALOXE3,PER1
chr6	38670837	1049346	GLO1
chr1	235492546	3806393	ARID4B
chr6	133136041	9493451	RPS12
chr11	65625052	NA	CFL1
chr4	1715003	79974263	TACC3
chr6	43738977	25648	VEGFA
chr16	2205440	NA	ECI1,TRAF7,ZNF598
chr2	99225168	1139829	UNC50
chr21	33984400	NA	C21orf59
chr5	167913510	244903	RARS
chr17	28444254	8067576	NSRP1
chr19	9695008	7253981	ZNF121
chr17	73285057	778577581	GRB2
chr17	73452529	9892171	TMEM94
chr2	109065919	3820957	GCC2
chr16	30077315	NA	ALDOA
chr7	127032653	71578227	SND1
chr16	56764217	NA	NUP93
chr11	71164572	NA	DHCR7
chr11	67374581	1871043	NDUFV1
chr16	4896780	4141486	GLYR1
chr20	2451388	747222675	SNRPB
chr2	71559445	3771382	ZNF638
chr17	56736490	654743	VMP1
chr1	171751236	2294720	METTL13
chr5	175815193	768547595	NOP16
chr15	75932129	13737	IMP3
chr1	228271153	3754357	ARF1
chr19	50168871	2304206	BCL2L12,PRMT1
chr7	56019927	NA	GBAS
chr12	120934407	1563333	DYNLL1,SRSF9
chr11	118271860	17122150	ATP5L
chr19	36631640	17885022	CAPNS1
chr5	179050481	NA	CANX
chr22	19158917	NA	CDC45,UFD1L
chr5	133561559	779704489	PPP2CA,SKP1
chr6	36854104	13219894	C6orf89
chr17	66032172	NA	KPNA2
chr1	28563202	NA	DNAJC8
chr17	40719474	2292755	COASY,MLX
chr12	57081619	NA	ATP5B,NACA
chr16	2015587	NA	NDUFB10,RPS2
chr1	193027997	6692342	UCHL5
chr7	150066654	200035860	ZNF775
chr17	56083934	2233911	SRSF1
chr2	109065858	2460947	GCC2
chr17	56709222	444393	MTMR4,TRIM37,VMP1
chr19	41257454	NA	SNRPA
chr1	153643222	NA	ILF2
chr12	120729806	NA	GCN1,PXN,RPLP0
chr11	62438846	3809079	GANAB,HNRNPUL2-BSCL2,LBHD1,UBXN1
chr8	125463544	11556913	RNF139
chr15	34635200	2169479	NOP10
chr2	42588195	3764906	COX7A2L
chr16	30645644	7194347	PRR14
chr18	19180321	117113503	SNRPD1
chr8	22462755	11777808	CCAR2
chr11	47600462	187333738	NDUFS3
chr1	76190568	116034618	ACADM,RABGGTB
chr1	244999396	10927331	HNRNPU
chr11	237211	NA	PSMD13
chr7	123197559	17146099	NDUFA5
chr16	84734412	6564067	USP10
chr1	193028121	4657842	UCHL5
chr7	148725432	NA	PDIA4
chr6	7390077	6597266	SSR1
chr22	22222103	9610505	MAPK1
chr1	45196701	58532407	KIF2C,PLK3,RPS8
chr19	49497277	3764619	RUVBL2
chr2	61764098	3771259	XPO1
chr15	83735926	8040457	BTBD1
chr19	573205	2072308	BSG
chr12	120906910	2673623	DYNLL1,SRSF9
chr1	182359578	3895340	GLUL
chr1	179852552	605807	TOR1AIP2
chr1	16939519	2484431	NBPF1
chr20	48599549	4647954	TMEM189-UBE2V1
chr17	46970439	NA	ATP5G1,UBE2Z
chr11	64013567	NA	FKBP2
chr15	52860553	1724611	ARPP19
chr2	73461553	41285977	CCT7
chr18	3248264	1056088	MYL12A
chr2	118572471	3755492	DDX18
chr16	85644280	NA	GSE1
chr1	45187330	11800505	KIF2C,UROD
chr11	63954370	2845597	STIP1
chr2	61764140	3771258	XPO1
chr19	49588746	11539822	SNRNP70
chr2	73461123	2231421	CCT7
chr16	70558039	2288491	AARS,SF3B3
chr19	10401098	2075741	ICAM5,RAVER1
chr5	132361894	3885730	HSPA4
chr15	89787510	3743380	FANCI
chr8	99057150	11777189	RPL30
chr1	179851468	NA	TOR1AIP2
chr14	20811332	3093872	PARP2,TMEM55B
chr2	190526205	2289226	ASNSD1
chr19	50168927	2304205	BCL2L12,PRMT1
chr17	61851751	3760254	DDX42,PSMC5,SMARCD2
chr2	128615390	13031513	POLR2D
chr19	49497453	16981031	RUVBL2
chr16	4896730	2072594	GLYR1
chr19	19285989	7250650	BORCS8,MEF2B,MEF2BNB-MEF2B
chr6	17706871	NA	NUP153
chr22	21982905	NA	PPIL2,SDF2L1,UBE2L3,YDJC
chr19	40476642	234368	PSMC4
chr18	47424984	200811977	MYO5B
chr2	190526224	1132360	ASNSD1
chr12	27091447	NA	ASUN
chr11	62608853	75212707	HNRNPUL2-BSCL2,NXF1,TAF6L,TMEM223,TTC9C,WDR74
chr17	60143407	556802779	MED13
chr17	73258391	NA	GGA3,MIF4GD,MRPS7
chr17	79650181	34815730	CCDC137
chr17	56429143	NA	SUPT4H1
chr20	39764025	NA	PLCG1
chr16	87984597	4312309	BANP
chr6	43739989	833067	VEGFA
chr4	80994033	11557908	ANTXR2
chr17	38137364	3087852	PSMD3
chr17	4843539	NA	RNF167,SLC25A11
chr6	43739523	58414032	VEGFA
chr19	41257816	2604874	SNRPA
chr12	53440582	11610008	EIF4B
chr8	99057526	812	RPL30
chr17	79651490	79193599	CCDC137
chr12	53693403	1465073	C12orf10,PFDN5
chr17	40730114	78695809	COASY,MLX
chr1	160312501	73029438	COPA
chr17	79603741	7502346	CCDC137
chr2	61698972	1880866	XPO1
chr2	114514527	NA	ACTR3
chr19	50144899	NA	BCL2L12
chr4	83294906	NA	HNRNPD,HNRNPDL
chr1	45187330	11800505	HECTD3,KIF2C,PLK3,RPS8,TMEM53,UROD
chr18	267799	NA	THOC1
chr19	50180678	NA	BCL2L12,PRMT1
chr6	135503785	210962	MYB
chr11	62572433	3763851	SNHG1
chr17	57183484	NA	VMP1
chr10	105668172	7920217	OBFC1
chr12	104350636	NA	HSP90B1
chr20	45903437	3810525	ZMYND8
chr1	38455891	4360494	SF3A3
chr8	109260581	9969614	EIF3E
chr6	133135864	12202302	RPS12
chr20	45933132	11906361	ZMYND8
chr18	33709006	1785912	ELP2
chr16	18812668	NA	ARL6IP1,RPS15A
chr18	3262490	4133581	MYL12A
chr20	48599561	4647955	TMEM189-UBE2V1
chr10	103912348	NA	NOLC1
chr8	99058255	NA	RPL30
chr17	48246827	2696295	COL1A1
chr17	57920143	NA	RPS6KB1,TRIM37,VMP1
chr6	35437424	NA	RPL10A
chr12	29533862	NA	ERGIC2
chr10	70716212	NA	DDX21
chr15	89787908	62020316	FANCI
chr2	128615330	13032850	POLR2D
chr16	74700628	58136167	RFWD3
chr20	37063671	1578462	SNHG17
chr11	62369018	12226821	LBHD1
chr9	128004293	NA	HSPA5
chr1	110091092	NA	AMPD2,GNAI3
chr17	47785167	NA	SLC35B1
chr14	103995747	NA	CKB
chr7	23571558	41273990	TRA2A
chr1	149223922	76646671	CROCC
chr21	40555160	34294410	PSMG1
chr17	73257202	NA	GGA3
chr5	68463014	164390	CCNB1
chr17	30772052	NA	PSMD11
chr6	36953391	3798475	MTCH1
chr7	150784824	6464124	SLC4A2,TMUB1
chr1	179852074	1281378	TOR1AIP2
chr1	45196754	7536078	KIF2C,PLK3,RPS8
chr2	27545906	NA	MPV17
chr16	84545126	193700	TLDC1
chr4	71704928	NA	GRSF1
chr2	10262920	1130609	ODC1,RRM2
chr17	80415981	7218534	C17orf62,NARF
chr1	171454777	71637410	PRRC2C
chr17	71088820	NA	SLC39A11
chr1	156721032	12030654	HDGF,PRCC
chr16	4897153	2072595	GLYR1
chr6	26157481	4141885	HIST1H2AC,HIST1H2BJ,HIST1H4C
chr19	572878	2072307	BSG
chr7	99006685	NA	BUD31
chr17	48278258	NA	COL1A1
chr17	56429148	NA	SUPT4H1
chr1	150946490	6677420	CERS2
chr6	133135886	9483504	RPS12
chr11	62609018	117934244	HNRNPUL2-BSCL2,NXF1,TAF6L,TMEM223,TTC9C,WDR74
chr18	33709664	1631346	ELP2
chr6	36841830	17552005	C6orf89
chr7	150757397	6464120	SLC4A2
chr1	11969917	926271	MFN2,MIIP
chr6	42897712	4711731	CNPY3
chr6	44215630	NA	HSP90AB1
chr16	89984370	3212354	TCF25
chr16	28857645	7187776	ATXN2L,TUFM
chr17	37009072	1239179	LASP1
chr12	123011266	NA	KNTC1,RSRC2
chr12	69979517	2601006	CCT2
chr1	160312438	73029437	COPA
chr19	18682826	NA	KXD1
chr17	73258391	NA	GGA3
chr6	7312886	9502599	SSR1
chr11	62368557	12223627	LBHD1
chr22	19947469	174695	COMT
chr17	73901294	55956362	MRPL38,TRIM65
chr7	150066690	NA	ZNF775
chr6	44214325	476632	HSP90AB1
chr11	62609060	78630851	HNRNPUL2-BSCL2,NXF1,TAF6L,TMEM223,TTC9C,WDR74
chr21	44527361	4920045	WDR4
chr20	48599549	4647954	TMEM189-UBE2V1
chr12	74932159	590352	ATXN7L3B
chr12	132195660	NA	SFSWAP
chr5	64859250	NA	PPWD1
chr16	2015432	1054002	NDUFB10,RPS2
chr19	12848333	202091838	ASNA1
chr7	75677016	2302437	MDH2
chr17	79603831	9895741	CCDC137
chr8	98788261	2449508	LAPTM4B
chr1	17231619	NA	CROCC
chr11	16760244	1846936	C11orf58
chr12	74710	NA	LOC100288778,WASH7P
chr17	57784486	3744381	VMP1
chr11	65667149	10160792	CFL1,SART1
chr17	79818776	111790442	FAM195B
chr16	81041257	3784814	ATMIN,CENPN,CMC2
chr1	11968273	6684539	MAD2L2,MFN2,MIIP
chr19	8510144	11881939	HNRNPM
chr11	88070563	580808	CTSC
chr17	73775825	12882	GALK1,UNK,WBP2
chr4	83350954	2516817	HNRNPD,HNRNPDL
chr21	44299608	771132429	WDR4
chr16	28503684	NA	CLN3
chr12	56367673	201998604	RAB5B
chr6	170861940	NA	PDCD2,PSMB1
chr4	2936680	2798288	NOP14
chr10	5854927	NA	GDI2
chr16	89724755	13329897	CDK10,CHMP1A
chr7	150784407	13239507	SLC4A2,TMUB1
chr6	7312637	2714354	SSR1
chr16	56485065	755431752	NUDT21,OGFOD1
chr6	26123629	198821	HIST1H2AC,HIST1H2BJ,HIST1H4C
chr18	12947462	3809912	AFG3L2
chr19	8071111	4804249	ELAVL1
chr17	66032172	NA	KPNA2
chr18	3450367	NA	MYL12A
chr20	34252654	2295355	CPNE1
chr6	74019879	511219	KHDC1
chr1	156720550	11264534	HDGF,PRCC
chr1	45241285	12120833	KIF2C
chr16	67907369	NA	EDC4
chr10	101989449	3829158	CHUK
chr16	88830140	7404387	PIEZO1
chr6	10723802	3756953	TMEM14C
chr12	50135387	NA	TMBIM6
chr16	3018953	4786364	HCFC1R1,PKMYT1,THOC6,TNFRSF12A
chr16	81040555	2287991	ATMIN,CENPN,CMC2
chr5	162933149	75700971	HMMR
chr3	33759319	777981910	PDCD6IP
chr2	73461483	1053329	CCT7
chr1	146714427	11588753	FMO5
chr19	41257404	756275128	SNRPA
chr6	170893364	4140616	PDCD2,PSMB1
chr1	155279391	NA	FDPS
chr17	62676149	6504249	SMURF2
chr11	64013406	11605738	FKBP2
chr7	150785012	6464125	SLC4A2,TMUB1
chr20	30160659	73235714	ID1
chr19	39971622	2304221	SUPT5H
chr11	68670712	603076	MRPL21
chr2	85645950	116761930	CAPG,MAT2A
chr6	4135262	45529732	ECI2
chr1	244999579	NA	HNRNPU
chr10	104221100	NA	MFSD13A
chr17	61852186	3760252	DDX42,PSMC5,SMARCD2
chr18	3262784	35012773	MYL12A
chr17	61850815	NA	DDX42,PSMC5,SMARCD2
chr16	75681512	NA	KARS
chr10	121356829	10787984	TIAL1
chr16	84534801	572320454	TLDC1
chr17	73901143	55805916	MRPL38,TRIM65
chr11	65667796	1058068	CFL1,SART1
chr17	73663077	79225822	RECQL5,SAP30BP
chr17	65714232	3760224	BPTF,NOL11
chr16	28834986	NA	ATXN2L,TUFM
chr1	47799639	7543016	CMPK1
chr11	62432411	767034887	GANAB,LBHD1,UBXN1
chr13	22178307	2248433	MICU2
chr7	16686501	818580	BZW2
chr17	72957837	73365005	HID1
chr12	50135396	NA	TMBIM6
chr2	234160345	11550491	ATG16L1
chr2	234160345	2289477	ATG16L1
chr2	150444258	NA	MMADHC
chr1	45285648	41269085	HECTD3,KIF2C,RPS8,UROD
chr7	75677739	2286829	MDH2
chr6	26126524	198817	HIST1H2AC,HIST1H4C
chr7	56173628	4948108	CHCHD2
chr1	17036415	545091	ESPNP
chr18	3262766	34603712	MYL12A
chr17	79669587	NA	ARL16,HGS
chr11	62438750	17637597	GANAB,HNRNPUL2-BSCL2,LBHD1,UBXN1
chr17	75085434	2678770	SEC14L1
chr6	7389945	2296357	SSR1
chr5	137514641	7729926	BRD8
chr8	99058393	3758031	RPL30
chr11	34127463	16925175	CAPRIN1
chr1	43637549	1691289	EBNA1BP2
chr2	74426038	1723285	MTHFD2
chr2	176046007	73039765	ATP5G3
chr17	49231627	11556835	NME2
chr17	75085035	482929	SEC14L1
chr2	43454038	72875566	THADA
chr20	48786138	34770565	TMEM189-UBE2V1
chr16	12008941	33619	GSPT1
chr11	61560113	NA	DKFZP434K028,FADS2,MYRF
chr17	30772052	NA	PSMD11
chr6	36954662	9380629	MTCH1
chr16	56485162	NA	NUDT21,OGFOD1
chr19	9694785	60005092	ZNF121
chr10	75007143	191674683	FAM149B1,MRPS16
chr19	10341658	2288940	DNMT1
chr13	22178258	9509812	MICU2
chr19	46365973	NA	SYMPK
chr2	27651693	10182937	PPM1G
chr17	56709086	369184	MTMR4,TRIM37,VMP1
chr21	45527896	2516521	C21orf33,LOC102724023
chr12	98898012	NA	TMPO
chr19	1275987	12979308	C19orf24,CIRBP
chr9	131085061	NA	TRUB2
chr5	153417959	920310	FAM114A2
chr12	75004	NA	LOC100288778,WASH7P
chr16	84545073	247852	TLDC1
chr8	61193760	10101374	CA8
chr6	143772311	2272924	ADAT2
chr17	80171381	117516928	CCDC57
chr17	73452956	34042490	TMEM94
chr2	10587869	2430422	ODC1,RRM2
chr8	101733263	1786316	PABPC1
chr11	3013996	16925010	NAP1L4
chr15	34629870	79294885	NOP10
chr15	67442555	11637816	SMAD3
chr2	38977505	3134629	SRSF7
chr7	150784513	13225215	SLC4A2,TMUB1
chr19	35739466	7248140	FXYD5,LSR
chr1	28559232	559509	DNAJC8
chr4	1712968	2051514	TACC3
chr6	26205293	806795	HIST1H2AC,HIST1H4C
chr11	62434173	11231181	GANAB,LBHD1
chr11	34127472	79446413	CAPRIN1
chr5	10250430	2548546	MARCH6
chr17	79479469	8064532	ACTG1
chr1	25664856	NA	TMEM50A
chr1	113161712	NA	CAPZA1
chr17	56429094	2526375	SUPT4H1
chr10	104191931	NA	CUEDC2
chr5	179050188	1136267	CANX,HNRNPH1
chr6	26286149	34916901	HIST1H2BK
chr10	121176601	4752305	GRK5
chr8	145158970	NA	CYC1
chr5	132299578	3798122	HSPA4
chr20	48769055	6020298	TMEM189-UBE2V1
chr10	121427518	196322	BAG3
chr21	26979620	61100311	ATP5J
chr2	176032812	NA	ATP5G3
chr19	49496494	2287754	RUVBL2
chr1	115054172	NA	CSDE1
chr19	39903320	62119731	SUPT5H
chr10	103577726	41291488	MGEA5
chr17	47645404	721878	SLC35B1
chr2	128615205	34803766	POLR2D
chr10	101946014	10786583	ERLIN1
chr16	3070423	NA	CLDN9,HCFC1R1,PKMYT1,THOC6,TNFRSF12A
chr3	15106542	778447597	MRPS25
chr14	20923909	750720621	OSGEP
chr5	68463606	163442	CCNB1
chr10	5855238	NA	GDI2
chr17	4458407	777251124	MYBBP1A
chr17	56709206	430973	VMP1
chr6	26104280	2229768	HIST1H2AC,HIST1H4C
chr20	10654563	1051412	JAG1
chr20	10654563	397699979	JAG1
chr6	135504050	6913228	MYB
chr16	84759829	77762177	USP10
chr16	21610804	1478461	METTL9
chr17	73110279	1531564	ARMC7
chr1	45196754	7536078	KIF2C
chr5	167913603	193466	RARS
chr17	75085260	2247814	SEC14L1
chr6	4021163	9378394	PRPF4B
chr14	70193613	112936940	SRSF5
chr18	3262472	4280346	MYL12A
chr17	40714804	615942	COASY,MLX
chr19	39936473	NA	SUPT5H
chr1	17036448	9659915	ESPNP
chr17	72772253	NA	NAT9,SLC9A3R1,TMEM104
chr19	41257404	756275128	ITPKC,RAB4B,RAB4B-EGLN2
chr19	10402938	1056538	ICAM5
chr5	127915059	13160701	FBN2
chr17	73851791	1463485	TRIM47,TRIM65,WBP2
chr6	26122933	198823	HIST1H2AC,HIST1H2BJ,HIST1H4C
chr1	151138564	NA	SCNM1,TNFAIP8L2-SCNM1
chr16	30077456	NA	ALDOA
chr17	73401679	NA	GRB2
chr10	5932187	2253422	FBXO18
chr5	170218489	3805460	GABRP
chr1	183605274	NA	ARPC5
chr16	56485065	755431752	NUDT21,OGFOD1
chr11	34074660	7104352	CAPRIN1
chr17	46970175	66985080	ATP5G1,UBE2Z
chr17	80187608	6502090	SLC16A3
chr4	1713589	144049579	TACC3
chr16	28835900	12920514	ATXN2L,TUFM
chr16	83841560	3743623	HSBP1
chr17	76375095	4490057	PGS1
chr17	72772848	9915279	NAT9,SLC9A3R1,TMEM104
chr19	13049845	NA	CALR,FARSA
chr1	186345026	NA	TPR
chr19	2783173	NA	SGTA
chr2	26466975	3806515	HADHA
chr17	73663372	820156	RECQL5,SAP30BP
chr11	64013261	NA	FKBP2
chr3	57583511	9882859	ARF4
chr6	34217181	1150777	HMGA1
chr19	39138763	NA	ACTN4
chr16	103423	2541593	SNRNP25
chr14	23388326	1951119	PRMT5
chr1	207925192	2796268	CD46
chr1	40041482	201860976	PABPC4
chr19	799081	8111329	PTBP1
chr15	44828723	17551416	EIF3J
chr10	116311390	2497724	ABLIM1
chr7	56119836	7780755	CCT6A
chr12	57940695	NA	DCTN2
chr16	30538419	56391383	SEPHS2
chr10	124914082	17585356	BUB3
chr3	47844153	NA	DHX30
chr19	11071148	11880865	SMARCA4
chr4	1724178	2592826	TACC3
chr12	7053022	7965269	ATN1,C12orf57,EMG1,LPCAT3,USP5
chr16	2827973	9925824	SRRM2
chr16	87984477	6540119	BANP
chr11	62446483	NA	LBHD1,UBXN1
chr17	55500214	4794736	MSI2
chr4	144435162	NA	SMARCA5
chr10	104221083	NA	MFSD13A
chr14	31091533	749651558	SCFD1
chr17	77005906	NA	CANT1
chr11	64013116	72922039	FKBP2
chr16	3070423	NA	HCFC1R1,PKMYT1,THOC6,TNFRSF12A
chr5	132387260	3088225	HSPA4
chr14	23398902	4982710	HAUS4,PRMT5
chr5	16465854	NA	ZNF622
chr10	101769286	NA	DNMBP
chr2	203130387	NA	NOP58
chr1	17240398	6586556	CROCC
chr11	62608918	17157577	HNRNPUL2-BSCL2,NXF1,TAF6L,TMEM223,TTC9C,WDR74
chr17	79650675	8080624	CCDC137
chr6	170862300	12717	PDCD2,PSMB1
chr6	160183642	NA	TCP1
chr5	86563526	NA	RASA1
chr1	149223906	79961088	CROCC
chr17	65713513	NA	BPTF,NOL11
chr10	121417957	196343	BAG3
chr4	183838025	13114262	DCTD
chr19	55972950	2303088	ISOC2
chr17	56736596	442785	BCAS3,HEATR6,MTMR4,RPS6KB1,TRIM37,VMP1
chr10	71929746	870801	SAR1A
chr11	62608968	17157578	HNRNPUL2-BSCL2,NXF1,TAF6L,TMEM223,TTC9C,WDR74
chr17	73202078	NA	NUP85
chr17	72772613	750768	NAT9,SLC9A3R1,TMEM104
chr20	47538333	2273101	PREX1
chr14	70234387	NA	SRSF5
chr7	150777370	147189244	SLC4A2,TMUB1
chr17	48229441	847687	PPP1R9B
chr16	58767848	12921667	GOT2
chr1	45196673	58603818	KIF2C,PLK3,RPS8
chr12	108955158	2072580	ISCU,SART3
chr8	144718568	11136309	EEF1D
chr16	87799389	79432318	KLHDC4,LOC105371397
chr10	105644636	4918067	OBFC1
chr17	57696773	3803863	CLTC
chr17	47022270	2270574	SNF8
chr5	32586352	NA	SUB1
chr19	5719776	752716523	LONP1,RPL36
chr17	71189266	142719529	COG1
chr6	166796832	9295338	MPC1
chr4	183838103	4371655	DCTD
chr20	62496843	4809374	TPD52L2
chr8	144623918	11779871	EEF1D
chr12	7053085	3087835	ATN1,C12orf57,EMG1,,ENO2,LPCAT3,PTPN6,TPI1,USP5
chr10	103649533	45493403	C10orf76
chr1	11968503	77217608	MAD2L2,MFN2,MIIP
chr1	230220532	NA	GALNT2
chr20	34252006	6121020	CPNE1
chr18	3248159	2289608	MYL12A
chr16	3018953	4786364	HCFC1R1,PKMYT1,THOC6,TNFRSF12A
chr16	2014031	6366	NDUFB10,RPS2
chr2	101619321	2278723	RPL31
chr17	56709222	444393	VMP1
chr17	80170020	9901076	CCDC57
chr3	184016694	4912535	EIF2B5
chr7	150760076	34403003	SLC4A2,TMUB1
chr11	82996986	494791	CCDC90B
chr7	155090642	57346078	INSIG1
chr19	984554	4806884	WDR18
chr19	5623706	NA	SAFB,SAFB2
chr1	210001173	661755	DIEXF
chr17	79980171	NA	LRRC45,NOTUM,STRA13
chr5	168006700	149476	PANK3
chr2	101619283	2278724	RPL31
chr12	54675113	2071391	CBX5
chr12	7053908	744167	ATN1,C12orf57,EMG1,LPCAT3,USP5
chr7	75677065	2302438	MDH2
chr16	15187912	11075256	LOC102724985,PDXDC1
chr17	73285057	778577581	GRB2,MIF4GD
chr17	73696596	77813398	SAP30BP
chr5	179248171	NA	SQSTM1
chr2	26256378	4665298	RAB10
chr19	41257176	1457141	SNRPA
chr10	126736876	12246440	CTBP2
chr17	73201477	2291026	NUP85
chr12	95867897	200916964	METAP2
chr22	29664456	NA	EWSR1
chr4	100871152	73832925	H2AFZ
chr1	114448389	11552449	AP4B1,DCLRE1B,HIPK1,HIPK1-AS1
chr17	41466073	4986155	DHX8
chr17	73452479	9890461	TMEM94
chr16	28875122	7198606	TUFM
chr17	58755522	NA	BCAS3
chr19	13263055	55724477	LYL1,NACC1
chr5	31532638	6877842	DROSHA
chr10	99205554	75911427	EXOSC1,ZDHHC16
chr12	53440674	10783559	EIF4B
chr2	73461192	2231422	CCT7
chr5	153784902	3776991	GALNT10
chr17	70721857	1864686	SLC39A11
chr5	139936980	250427	APBB3
chr2	70528601	2279158	FAM136A,SNRPG
chr5	61699231	27693	KIF2A
chr1	28563084	2078348	DNAJC8
chr1	16162731	4661667	SPEN
chr16	84457263	11864982	ATP2C2
chr11	61560261	412334	FADS2
chr6	26124430	198819	HIST1H2AC,HIST1H2BJ,HIST1H4C
chr17	16189473	370270396	PIGL
chr2	74756176	2231250	AUP1
chr16	84457447	11860694	ATP2C2
chr19	39936693	2116932	SUPT5H
chr17	76183043	1071664	AFMID,TK1
chr17	45726645	NA	KPNB1
chr19	45394278	NA	TOMM40
chr16	84733311	13331387	USP10
chr18	9914910	13381442	VAPA
chr6	52149464	751202609	MCM3
chr19	50168940	3204440	IRF3,PRMT1,SCAF1
chr4	100484543	10026790	H2AFZ
chr17	56083934	2233911	SRSF1
chr17	73775149	777858573	GALK1,UNK,WBP2
chr4	80993796	13140055	ANTXR2
chr12	58187758	11172342	TSFM
chr4	1724211	2854912	TACC3
chr2	96971409	2276649	SNRNP200
chr19	798562	117432480	PTBP1
chr19	10513345	NA	CDC37
chr7	56119730	3735665	CCT6A
chr6	34204304	114677490	HMGA1
chr1	155658341	678157	MSTO1
chr1	46016687	9147	NASP,PRDX1
chr17	57696827	3803862	CLTC
chr11	288115	10902119	ATHL1
chr1	160313204	201989234	COPA
chr1	184005620	10911500	TSEN15
chr20	33733078	6060266	EDEM2
chr10	121176543	4752304	GRK5
chr17	76183469	763896884	AFMID,TK1
chr1	244815816	2653159	DESI2
chr2	37458711	3213745	CEBPZ
chr4	39978704	509028	PDS5A
chr17	72869078	492095	FDXR
chr1	17231888	74055972	CROCC
chr12	109125195	11114043	CORO1C
chr2	26468365	13016300	HADHA
chr17	46986679	62075824	ATP5G1,UBE2Z
chr16	85646532	4628997	GSE1
chr1	193090865	10737621	CDC73,UCHL5
chr5	10250443	2578618	MARCH6
chr20	62497022	4809375	TPD52L2
chr11	17298656	214085	LOC105376575,NUCB2
chr16	85833737	2072627	EMC8
chr16	89768056	396742	CDK10,SPATA2L
chr11	62555242	2241908	HNRNPUL2-BSCL2,POLR2G,SNHG1
chr19	35740069	10412357	FXYD5,LSR
chr1	16840541	1853531	CROCC
chr5	132299486	3798123	AFF4
chr1	29507647	3094740	SRSF4
chr14	65427810	2412106	FNTB
chr16	85678994	732460	GSE1
chr6	43740678	1413711	VEGFA
chr11	237211	NA	PSMD13,RIC8A,SIRT3
chr11	63933733	7130030	STIP1
chr11	6502780	11555935	ARFIP2,TIMM10B
chr15	48623524	12592157	DUT
chr17	46969665	9904645	ATP5G1,UBE2Z
chr8	61193809	10086341	CA8
chr8	25316789	3812421	CDCA2
chr10	976566	NA	GTPBP4
chr14	90849569	NA	CALM1,CALM2
chr19	38866056	202044800	PSMD8
chr12	106682445	10778461	CKAP4
chr4	4291517	2980156	LYAR
chr19	8009016	11669069	TIMM44
chr7	56032902	11767454	GBAS
chr17	54911929	2235092	TRIM25
chr17	79669885	8077635	ARL16,HGS
chr19	18682495	2283616	ELL,KXD1
chr16	89766666	117568059	SPATA2L
chr12	7053149	1044189	ATN1,C12orf57,EMG1,LPCAT3,USP5
chr7	99725025	763429671	MCM7
chr1	156738428	12042999	HDGF,PRCC
chr6	26056708	12204800	HIST1H2AC,HIST1H4C
chr10	112328023	3814684	SMC3
chr19	6802571	8106212	VAV1
chr12	102333722	4764683	DRAM1
chr17	39684598	56051972	KRT15
chr8	144623845	2242091	EEF1D
chr11	34073472	7951306	CAPRIN1
chr16	89160717	NA	ACSF3
chr1	52195081	NA	OSBPL9
chr10	70716212	NA	DDX21
chr1	160313330	3737794	COPA
chr17	61851366	4968664	DDX42,PSMC5,SMARCD2
chr6	26104670	198850	HIST1H2AC
chr1	193091984	4450000	UCHL5
chr17	57183646	143872279	TRIM37,VMP1
chr11	62432815	4489748	GANAB,LBHD1,UBXN1
chr12	14924028	16910259	H2AFJ
chr14	103995747	NA	CKB
chr7	44162980	NA	POLD2
chr17	73873394	9908862	TRIM47,WBP2
chr16	1832615	28372678	MAPK8IP3,NME3,SPSB3
chr19	41256131	1870087	SNRPA
chr4	4291558	2920258	LYAR
chr11	66138833	751831973	BRMS1
chr4	107237082	NA	AIMP1
chr1	67896672	3762314	SERBP1
chr17	56736547	35797125	BCAS3,HEATR6,MTMR4,RPS6KB1,TRIM37,VMP1
chr12	125424510	7312379	UBC
chr10	112258334	NA	DUSP5
chr16	75681512	NA	KARS,TERF2IP
chr5	137514815	17171770	BRD8
chr17	73401679	NA	GRB2,MIF4GD
chr12	120638905	144448928	GCN1,PXN,PXN-AS1,RPLP0
chr8	61193588	10086200	CA8
chr6	166795621	1569459	MPC1
chr10	114207480	10885348	VTI1A,ZDHHC6
chr10	75504029	7080579	SEC24C
chr1	115300370	6696332	CSDE1
chr10	102026988	117371871	CWF19L1
chr22	20861708	NA	MED15
chr19	35739079	17173026	FXYD5,LSR
chr17	80054926	72634334	CCDC57,DCXR,DUS1L,FASN,RAC3
chr7	150725722	2303922	SLC4A2
chr5	177503120	56335528	RMND5B
chr4	40058762	937967	PDS5A
chr10	104191800	1409312	CUEDC2
chr2	48009816	3136228	MSH6
chr21	40686078	9981301	HMGN1
chr6	35656431	13215797	FKBP5
chr1	156720382	12404207	HDGF,PRCC
chr17	65821481	12945266	BPTF,NOL11
chr11	118992502	595359	HINFP
chr10	127584292	NA	DHX32
chr1	1509630	NA	SSU72
chr11	62539390	NA	POLR2G
chr19	39936502	1932	SUPT5H
chr11	64009879	4672	FKBP2
chr7	150759978	33966546	SLC4A2,TMUB1
chr2	109065123	1879496	GCC2
chr20	33865895	2425042	EDEM2,EIF6
chr1	162531494	28384483	UAP1
chr5	140027216	778593	IK
chr5	140027216	397839544	IK
chr8	61193843	10086449	CA8
chr1	161129337	NA	PPOX
chr1	8022171	226250	PARK7
chr7	135194201	13241136	NUP205
chr1	45196701	58532407	KIF2C
chr8	125551567	7010411	NDUFB9,RNF139
chr12	120933977	580016	SRSF9
chr1	146714392	1890042	FMO5
chr19	56111184	76240122	ZNF784
chr4	4291205	2980155	LYAR
chr17	48619636	NA	SPATA20
chr16	84540231	11644489	TLDC1
chr12	52678568	10876270	KRT86
chr16	1877175	28364709	HAGH,NME3
chr17	79980171	NA	STRA13
chr17	79604104	146146597	NPLOC4,OXLD1
chr1	171751416	7541128	METTL13
chr11	57479864	1424753	TMX2,TMX2-CTNND1
chr16	84545158	8055743	TLDC1
chr16	69373414	11542583	COG8,NIP7,VPS4A
chr19	1021725	7251792	CNN2,TMEM259
chr16	84545164	1968833	TLDC1
chr11	71164572	NA	DHCR7
chr19	2783173	NA	SGTA
chr4	2965611	13120295	NOP14
chr1	24970138	61773957	SRRM1
chr1	45476489	3806405	UROD
chr2	96874307	7559215	STARD7
chr12	125424502	7309029	UBC
chr6	26123539	198822	HIST1H2AC,HIST1H2BJ,HIST1H4C
chr8	128748782	76318023	MYC,PVT1
chr17	56709086	369184	VMP1
chr19	6740380	10410021	TRIP10
chr8	25317324	66649651	CDCA2
chr1	45187285	11211026	HECTD3,KIF2C,PLK3,RPS8,TMEM53,UROD
chr1	11969786	926270	MFN2,MIIP
chr19	984533	2301810	WDR18
chr5	178986632	7703730	RUFY1
chr1	11809402	11121820	AGTRAP
chr11	17298365	214087	LOC105376575,NUCB2
chr20	57607449	16984980	NELFCD
chr17	80111895	58472289	CCDC57
chr17	76165368	9908349	SYNGR2,TK1
chr17	79519945	148652057	FAAP100
chr17	65714640	9900423	BPTF,NOL11
chr1	17765484	3121622	RCC2
chr2	96971409	2276649	SNRNP200
chr1	115300568	NA	CSDE1,NRAS,SIKE1,TRIM33
chr16	2015587	NA	GFER,TBL3
chr2	73964631	11894953	TPRKB
chr19	39972263	2288933	SUPT5H
chr2	27652153	780100	PPM1G
chr5	168006984	35289770	PANK3
chr19	41257454	NA	ITPKC,RAB4B,RAB4B-EGLN2
chr5	149737802	NA	TCOF1
chr20	57618141	116580814	GNAS,NELFCD
chr17	70721782	1864685	SLC39A11
chr4	1722187	1793990	TACC3
chr15	63449680	2292038	RPS27L
chr17	61678671	NA	CYB561,TACO1
chr6	4135225	35071107	ECI2
chr5	131629772	460089	P4HA2
chr12	69633379	2305642	CPSF6
chr1	110026989	2781553	PSMA5
chr12	49525008	2241727	PRKAG1,TUBA1A,TUBA1C
chr1	165738014	771345698	UCK2
chr5	177503124	56178428	RMND5B
chr1	43637932	9519	EBNA1BP2
chr19	798921	8103323	PTBP1
chr7	99006140	NA	BUD31
chr1	17222784	72892122	CROCC
chr10	102792295	807014	SFXN3
chr22	19794180	NA	GNB1L
chr16	84209080	16962897	HSDL1
chr16	84759829	77762177	USP10
chr21	40686521	1888488	HMGN1
chr4	170533574	NA	CLCN3
chr1	45285648	41269085	KIF2C,UROD
chr5	31532878	10070102	DROSHA
chr15	89787300	NA	FANCI
chr10	3828154	3829202	KLF6
chr15	93188977	3743362	FAM174B
chr18	3261899	1579764	MYL12A
chr10	121030668	7090417	GRK5
chr13	48612214	45465203	NUDT15
chr12	125424621	7137742	UBC
chr17	40827888	NA	PLEKHH3
chr17	45726645	NA	KPNB1
chr4	1723386	112182776	TACC3
chr11	118972574	NA	H2AFX
chr17	76165104	9908045	SYNGR2,TK1
chr20	18547981	6112030	LINC00493
chr20	48599230	8120550	TMEM189-UBE2V1
chr17	73285334	62089333	GRB2,MIF4GD
chr18	54318842	501415	TXNL1
chr16	2977262	4785919	FLYWCH1
chr15	45694610	1365610	GATM,SPATA5L1
chr17	72773047	62084913	NAT9,SLC9A3R1,TMEM104
chr2	85774010	34669893	CAPG,MAT2A
chr12	57940871	748730813	DCTN2
chr5	157158372	2270820	THG1L
chr14	23388382	2295683	PRMT5
chr11	57479848	1424752	TMX2,TMX2-CTNND1
chr2	10588138	2302615	ODC1,RRM2
chr12	58166403	2291617	CDK4
chr11	62539390	NA	POLR2G,TAF6L,TMEM223
chr17	73266808	NA	GGA3,GRB2,MIF4GD,MRPS7
chr2	73441597	2276545	CCT7
chr4	100484290	7682548	H2AFZ
chr4	4292515	920683	LYAR
chr8	22462852	11778693	CCAR2
chr7	150784737	6945151	SLC4A2,TMUB1
chr12	82752077	767945654	CCDC59
chr8	144624128	6998917	EEF1D
chr17	46048157	2525084	CDK5RAP3,PNPO
chr1	149224655	3844557	CROCC
chr17	57785046	NA	PTRH2,VMP1
chr14	75179734	2270425	FCF1
chr11	75274150	590121	SERPINH1
chr17	73512305	62088461	LLGL2
chr19	798643	8110974	PTBP1
chr11	3013826	73425659	NAP1L4
chr17	48944345	12949115	SPAG9
chr6	133134937	3756969	RPS12
chr22	21356925	9625292	CRKL
chr17	37026795	12939116	LASP1
chr17	79650336	NA	ARL16,HGS,OXLD1
chr16	9186564	12445887	C16orf72
chr17	80056498	59251877	FASN
chr12	113376388	1859330	OAS3
chr4	10118733	79835095	WDR1
chr20	3788974	4815608	CDC25B
chr15	50717047	NA	USP8
chr2	74710491	6707475	AUP1
chr16	1756051	58515728	MAPK8IP3
chr12	49524625	NA	TUBA1C
chr17	80408815	9303029	C17orf62,NARF
chr17	76164404	9900387	SYNGR2
chr15	63341262	78880342	TPM1
chr2	70520498	2272532	FAM136A,SNRPG
chr19	50168927	2304205	IRF3,PRMT1,SCAF1
chr1	45187244	11211025	KIF2C,UROD
chr1	156710802	NA	HDGF,PRCC
chr12	125424425	7138405	UBC
chr2	71357361	765282705	MPHOSPH10
chr1	6761261	429383	DNAJC11
chr17	76165548	3794742	SYNGR2,TK1
chr6	26104448	198852	HIST1H2AC,HIST1H4C
chr19	55897327	17700376	TMEM238
chr1	21985687	1681269	RAP1GAP
chr19	50169020	2304204	BCL2L12,PRMT1
chr1	52344414	736756	NRDC
chr20	2644975	2235954	IDH3B,NOP56
chr19	1248920	58837341	ATP5D,CIRBP
chr2	97561440	12464868	FAM178B
chr17	78010548	3752041	TBC1D16
chr14	31091758	229143	SCFD1
chr12	120729718	35878446	GCN1,PXN,RPLP0
chr10	120924651	11198807	SFXN4
chr10	43278659	7908539	BMS1
chr21	44527351	1970689	WDR4
chr18	657474	2853742	TYMS
chr1	93298403	NA	RPL5
chr15	96876611	7173047	NR2F2
chr19	18391171	7249	JUND,LSM4
chr16	1823024	11552431	FAHD1,MAPK8IP3,NME3,SPSB3
chr12	72233576	749725095	TBC1D15
chr9	37592812	4271055	FBXO10
chr1	11968230	6687063	MAD2L2,MFN2,MIIP
chr16	68738324	11640736	CDH1,CDH3
chr16	103009	216594	SNRNP25
chr6	74019338	16883571	KHDC1
chr2	71559107	2287326	ZNF638
chr1	11968273	6684539	MAD2L2,MFN2
chr16	2955880	4785918	FLYWCH1,PRSS22
chr12	58188014	10877020	TSFM
chr16	88772746	112070238	CTU2
chr19	45971244	NA	ERCC1
chr11	62608815	73487829	HNRNPUL2-BSCL2,NXF1,TAF6L,TMEM223,TTC9C,WDR74
chr17	56736598	71372848	VMP1
chr1	150552622	9803935	ENSA
chr19	10491322	280501	ICAM5,TYK2
chr10	121302419	10787978	TIAL1
chr17	40474880	8081431	STAT3
chr16	84733197	4783053	USP10
chr17	57916165	62081825	VMP1
chr5	139937146	2249213	APBB3
chr2	10549436	3771129	HPCAL1
chr5	179499292	7734867	RNF130
chr17	47492587	2233659	PHB
chr1	94344716	2235971	DNTTIP2
chr20	30327112	NA	TPX2
chr10	79633845	1248648	DLG5
chr16	84538529	NA	TLDC1
chr12	51477120	NA	DAZAP2
chr10	123358170	4478918	FGFR2
chr4	83295916	2288337	HNRNPD,HNRNPDL
chr21	40686327	4624474	HMGN1
chr5	134240235	319598	PCBD2
chr5	33441569	3849682	TARS
chr10	101946445	1324694	ERLIN1
chr1	28975401	9426296	RCC1,SNHG12,TAF12
chr12	56511206	79911001	ERBB3,ESYT1,MYL6,MYL6B
chr17	57916122	NA	VMP1
chr1	16175317	10927866	SPEN
chr5	132388068	76836760	HSPA4
chr19	3185553	507872	NCLN
chr1	17027763	77739764	ESPNP
chr2	9695906	12692386	YWHAQ
chr2	10548577	876614	HPCAL1
chr12	52675034	949390	KRT80,KRT86
chr19	17393530	8108174	ANKLE1,BABAM1,USHBP1
chr6	25974450	12192649	TRIM38
chr7	150778424	9097	SLC4A2,TMUB1
chr19	49588746	11539822	SNRNP70
chr2	175112764	10209474	OLA1
chr17	49231627	11556835	SPAG9
chr11	89956327	NA	CHORDC1
chr1	45241285	12120833	KIF2C,PLK3,RPS8
chr19	9695008	7253981	ZNF121
chr5	179105523	62406695	CANX
chr1	193074651	10921310	CDC73
chr1	205718858	7536483	NUCKS1
chr16	89160747	9940871	ACSF3
chr1	28562676	12154	ATPIF1,DNAJC8
chr17	48228981	847688	PPP1R9B
chr11	125462855	NA	STT3A
chr16	4898517	1827983	GLYR1
chr12	120729811	200803240	GCN1,PXN,RPLP0
chr17	80415914	7209788	C17orf62,NARF
chr19	984578	2301811	WDR18
chr19	46850710	NA	PPP5C
chr12	124086449	1543076	TMED2
chr16	88729708	NA	MVD
chr7	16684247	3807505	BZW2
chr14	64855041	1076991	MTHFD1
chr19	56165194	78317230	U2AF2
chr1	160312625	1324738	COPA,NCSTN
chr19	39926057	564577	SUPT5H
chr15	77713586	34591043	HMG20A
chr1	16173814	6668183	SPEN
chr21	45553596	968714	C21orf33,LOC102724023
chr1	247095910	903462	AHCTF1
chr19	572998	968506	BSG
chr4	4292423	920684	LYAR
chr11	47430458	7937331	PSMC3
chr20	50241063	6021329	ATP9A
chr1	160313733	1886417	COPA
chr1	201952598	56768485	RNPEP
chr1	155658085	2666826	MSTO1
chr11	47430458	7937331	PSMC3
chr16	84733284	12716755	USP10
chr10	112678091	7923004	BBIP1
chr2	183902743	200148905	NCKAP1
chr19	39936017	1865092	SUPT5H
chr16	85834160	1800647	EMC8
chr19	15443701	57875194	BRD4
chr15	67356481	34189958	SMAD3
chr14	23025932	12888861	DAD1
chr11	3078536	4758463	CARS
chr12	120730846	7299308	GCN1,PXN,RPLP0
chr4	144435937	1510882	SMARCA5
chr1	16563635	717863	ARHGEF19
chr1	150552392	3738485	ENSA
chr12	122203680	10840615	TMEM120B
chr11	33757941	13614	CD59
chr15	67366833	7177795	SMAD3
chr17	79268562	8064597	SLC38A10
chr16	89787340	117990130	SPATA2L
chr1	155904342	567451539	KIAA0907
chr18	3262379	4133582	MYL12A
chr10	111644208	575802	XPNPEP1
chr17	74722869	NA	JMJD6,MFSD11
chr8	11660614	1497042	FDFT1
chr12	64797923	7961632	TBK1
chr8	101733670	199921384	PABPC1
chr12	124086448	1543075	TMED2
chr4	10118745	3822259	WDR1
chr10	126150816	72835577	LHPP
chr1	155658341	678157	MSTO1
chr16	2828157	2335454	SRRM2
chr19	18497141	1059369	GDF15
chr19	13885127	346155	C19orf53
chr17	79670273	1132802	ARL16,HGS
chr18	45457818	11874858	SMAD2
chr15	75932777	11072553	IMP3
chr17	79269708	58570168	SLC38A10
chr1	28562676	12154	ATPIF1,DNAJC8
chr7	10979918	6961269	NDUFA4,PHF14
chr17	79818360	1130664	FAM195B
chr16	1525109	116220083	TELO2
chr15	93188956	3743361	FAM174B
chr19	7969486	3810211	MAP2K7
chr7	129691309	867704	ZC3HC1
chr17	79828292	34829162	ALYREF
chr16	87986136	7186168	BANP
chr12	133337691	7397425	ANKLE2
chr19	41768534	NA	HNRNPUL1
chr1	115300568	NA	CSDE1
chr20	50228092	742754	ATP9A
chr12	7053022	7965269	ATN1,C12orf57,EMG1,ENO2,LPCAT3,PTPN6,TPI1,USP5
chr10	18940157	3740102	ARL5B
chr12	109535809	1018782	UNG
chr1	155658940	4824	MSTO1
chr20	30311396	45443696	BCL2L1
chr1	17231227	72642991	CROCC
chr16	74700240	4888272	RFWD3
chr19	49990843	2271951	PIH1D1,RPS11
chr1	71545970	12035210	ZRANB2
chr12	6862259	2302366	MLF2
chr1	235492972	12044028	ARID4B
chr17	7388488	6503025	ACAP1,CTDNEP1,EIF5A,ELP5,NLGN2,PLSCR3,POLR2A,SENP3
chr19	35739702	16970163	FXYD5,LSR
chr10	74036429	4747241	DNAJB12
chr12	6876288	1882551	MLF2
chr18	54318899	500650	TXNL1
chr12	12869936	36228499	APOLD1,CDKN1B
chr21	44313182	4148969	WDR4
chr15	93447631	1439619	CHD2,FAM174B
chr10	105677897	4387287	OBFC1
chr16	3074426	56708449	CLDN9,HCFC1R1,THOC6,TNFRSF12A
chr11	16760003	NA	C11orf58
chr17	78121170	11867921	EIF4A3
chr10	74385892	NA	MICU1
chr10	18948841	10829151	ARL5B
chr15	35262087	7164266	AQR
chr14	90985468	1299015	CALM1,CALM2
chr2	38830412	6749343	SRSF7
chr2	198364518	13165	HSPD1,SF3B1
chr19	50836849	55829937	NR1H2
chr10	112678657	7895872	BBIP1
chr10	104952499	79780963	NT5C2
chr19	8509896	NA	HNRNPM
chr20	36662255	881556	TTI1
chr12	75904837	17218895	KRR1
chr1	44440549	NA	ATP6V0B,B4GALT2
chr19	18315196	61631351	RAB3A
chr17	63096783	11871788	GNA13
chr19	48281540	35444430	SEPW1
chr1	33896654	117439736	PHC2
chr16	29832021	200860909	MVP
chr1	223895116	1892077	CAPN2
chr5	157158326	2270821	THG1L
chr11	6494786	11605777	ARFIP2,TIMM10B
chr3	128399623	9813845	RPN1
chr20	61427085	6011380	MRGBP
chr16	18938098	NA	SMG1
chr2	223520858	NA	FARSB
chr11	62439569	13941	GANAB,HNRNPUL2-BSCL2,LBHD1,UBXN1
chr10	43931825	2492405	HNRNPF
chr19	1021627	117481827	CNN2,TMEM259
chr17	46048165	2597168	CDK5RAP3,PNPO
chr1	28832923	2840757	RCC1
chr5	140937935	10044763	DIAPH1
chr19	3185563	507905	NCLN
chr1	11969748	926269	MFN2,MIIP
chr1	110026891	573491	PSMA5
chr17	73257830	2279161	GGA3,MIF4GD,MRPS7
chr14	23426422	12880925	HAUS4,PRMT5
chr14	103852725	3825566	EIF5,MARK3
chr10	72309865	12782847	PALD1
chr2	38977612	3134628	SRSF7
chr12	53937452	6580952	ATP5G2
chr19	35740207	73029970	FXYD5,LSR
chr11	68671104	629426	MRPL21
chr17	46048592	2905846	CDK5RAP3,PNPO
chr5	6633222	4702373	PAPD7,SRD5A1
chr17	56736547	35797125	VMP1
chr17	75137642	3785445	SEC14L1
chr10	95225718	79094889	MYOF
chr2	84686757	7561462	SUCLG1
chr17	78865546	2289764	RPTOR
chr17	53498976	NA	MMD
chr12	56553007	NA	ESYT1,MYL6B,RPL41
chr6	2971261	6938590	SERPINB6
chr5	141488792	9324865	NDFIP1
chr1	205719532	823114	NUCKS1
chr8	97275185	NA	PTDSS1
chr12	120729505	16950051	GCN1,PXN,RPLP0
chr12	108155128	4964223	PRDM4
chr20	36661707	6022515	TTI1
chr18	3263089	NA	TGIF1
chr2	86422816	9653508	IMMT
chr7	39989027	13236250	CDK13
chr16	56764475	4784726	NUP93
chr10	976566	NA	GTPBP4,LARP4B
chr11	506826	116101630	RNH1
chr17	57696251	1881442	CLTC
chr17	18161744	59366579	FLII
chr15	60663693	72746609	ANXA2
chr1	11969917	926271	MFN2
chr17	80408348	9911854	C17orf62,NARF
chr12	69979115	2601007	CCT2
chr17	29151024	56325146	CRLF3
chr4	1724260	2592827	TACC3
chr17	80055325	62078748	DCXR,FASN
chr1	193027997	6692342	CDC73,UCHL5
chr12	109125339	2302700	CORO1C
chr19	48282172	1862485	SEPW1
chr11	47429904	7947450	PSMC3
chr11	62432892	NA	EML3,GANAB,LBHD1,MTA2,UBXN1
chr2	85555262	10460585	RETSAT,TGOLN2
chr11	47448497	11600581	PSMC3
chr19	6802616	2617824	VAV1
chr1	155658085	2666826	MSTO1
chr7	102985211	2074624	PSMC2
chr1	40204823	3738673	PPIE
chr10	43134217	7916307	BMS1
chr7	117824239	2896242	LSM8
chr19	6740026	173174	TRIP10
chr19	2269829	4806836	OAZ1,SF3A2
chr15	99791392	62023767	TTC23
chr13	111566412	9583546	ANKRD10
chr1	33283583	3737251	YARS
chr4	4290944	9684809	LYAR
chr17	1733210	17291738	RPA1
chr1	117602077	1555794	TTF2
chr12	58145156	2270777	CDK4
chr15	67368659	28613758	SMAD3
chr1	231377081	518686	GNPAT
chr12	51612021	7398442	DAZAP2
chr1	173836194	17359906	DARS2,GAS5
chr19	47291492	3027955	SLC1A5
chr1	36690870	272814	THRAP3
chr13	31735186	7319404	HSPH1
chr13	25086997	NA	PARP4
chr1	153588843	4072425	S100A13,S100A16
chr19	48281994	370516848	SEPW1
chr11	66036690	NA	YIF1A
chr19	36631640	17885022	CAPNS1
chr19	56165921	2280255	U2AF2
chr19	49999345	10403394	RPS11
chr1	173836516	9660881	DARS2,GAS5
chr1	231556718	NA	EGLN1,TSNAX-DISC1
chr17	46048168	2255697	CDK5RAP3,PNPO
chr2	10588191	2302616	ODC1,RRM2
chr6	26285683	2393593	HIST1H2BK
chr19	41257816	2604874	ITPKC
chr11	34074411	73497025	CAPRIN1
chr17	7476493	62059823	CD68,EIF5A,MPDU1,POLR2A,SENP3,TP53,WRAP53
chr16	53468962	4146344	RBL2
chr20	47895242	6648	ZFAS1
chr6	7312590	2764094	SSR1
chr16	88840462	10445033	PIEZO1
chr4	10119404	35758343	WDR1
chr12	6445982	887477	TNFRSF1A
chr11	47447346	10838709	PSMC3
chr22	21984379	3747093	PPIL2,SDF2L1,UBE2L3,YDJC
chr12	108155108	4964618	PRDM4
chr10	28400835	12776665	MPP7
chr14	74318673	8020630	PTGR2
chr22	30753139	NA	SF3A1
chr18	9135887	9952006	NDUFV2
chr19	7969185	116836415	MAP2K7
chr19	14184962	76157171	PRKACA
chr12	133405069	3816760	GOLGA3
chr10	95225717	77084264	MYOF
chr1	45205598	3820586	KIF2C
chr16	75411163	1544810	CFDP1
chr6	170862051	4710839	PDCD2,PSMB1
chr19	13227626	2286436	NACC1
chr4	114683844	6858698	CAMK2D
chr5	133339919	2302034	VDAC1
chr17	7487573	72827584	CD68,MPDU1
chr19	8071111	4804249	ELAVL1
chr1	165798011	11585115	UCK2
chr19	6802581	2617823	VAV1
chr17	80416377	28365944	C17orf62,NARF
chr18	29078516	9945420	DSG2
chr18	29078627	7227984	DSG2
chr17	39686674	12949411	KRT15
chr2	176033371	166531	ATP5G3
chr5	178157809	66947564	ZNF354A
chr14	92588002	3818263	CPSF2,NDUFB1
chr12	82752117	773800297	CCDC59
chr14	50087357	1952013	LRR1,RPL36AL,RPS29
chr17	79269606	59063862	SLC38A10
chr15	101834929	4965820	TM2D3
chr1	110026628	200167248	PSMA5
chr11	62555059	3087924	HNRNPUL2-BSCL2,NXF1,POLR2G,SLC3A2,TAF6L,TMEM223,TTC9C,WDR74
chr16	88870967	475667	CDT1,PIEZO1
chr19	47614660	12973221	SAE1
chr4	10118703	12502958	WDR1
chr20	48770568	2026758	TMEM189-UBE2V1
chr17	39678160	4796672	KRT15
chr14	92587804	7143338	CPSF2,NDUFB1
chr10	103577488	35960171	MGEA5
chr5	177659075	2913861	HNRNPAB,PHYKPL
chr20	48782900	11696564	TMEM189-UBE2V1
chr12	122607916	10773037	MLXIP
chr12	109535857	1018783	UNG
chr19	8008506	NA	TIMM44
chr2	64881229	2302643	SERTAD2
chr2	234156536	11679791	ATG16L1
chr1	26827057	36121084	HMGN2
chr11	62529532	4061933	POLR2G
chr16	1877698	3743852	HAGH,NME3
chr17	4458598	3809849	MYBBP1A
chr12	109914695	10850234	KCTD10
chr19	49991010	180749858	PIH1D1,RPS11
chr10	114711883	10885397	TCF7L2
chr5	32586387	72739259	SUB1
chr19	45147719	10426401	PVR
chr17	80187965	NA	SLC16A3
chr1	115259341	NA	CSDE1,NRAS
chr5	177631783	17080447	HNRNPAB,PHYKPL
chr19	39601192	4803201	ACP7
chr1	165600146	4147592	MGST3
chr2	26256147	6739061	RAB10
chr6	26285560	2393592	HIST1H2BK
chr11	118661376	73003294	BCL9L,DDX6
chr6	74019376	16883573	KHDC1
chr1	43833374	839764	CDC20
chr11	62340799	72927211	EEF1G
chr1	193090865	10737621	UCHL5
chr12	89919568	10777184	DUSP6
chr1	28837436	2840761	RCC1
chr1	150946490	6677420	CERS2
chr2	176045595	13030627	ATP5G3
chr11	535783	8176331	HRAS,LRRC56
chr16	28875122	7198606	TUFM
chr14	73525676	72734442	RBM25
chr1	160313733	1886417	COPA,NCSTN
chr16	2803298	188242066	SRRM2
chr5	137514853	17171772	BRD8
chr17	78075908	4889961	GAA
chr19	57791603	12610538	ZNF805
chr1	62902874	646179	USP1
chr12	88974510	NA	KITLG
chr10	30024789	61848305	SVIL
chr1	151735441	74905404	MRPL9
chr15	59280119	55671218	RNF111
chr1	36023424	114784860	KIAA0319L
chr14	21945415	2282046	RAB2B,TOX4
chr19	14629138	141518218	GIPC1,TECR
chr19	10697773	75323740	AP1M2
chr17	7137950	222850	ACADVL,DLG4,DVL2
chr10	75012122	2271908	MRPS16
chr19	13885437	1559149	C19orf53
chr11	64889416	769440	CAPN1,MRPL49,SYVN1,VPS51
chr1	182360930	912902	GLUL
chr5	159687952	4921271	CCNJL
chr1	155947930	1889533	ARHGEF2
chr1	200709130	78129956	CAMSAP2
chr14	21737077	NA	HNRNPC
chr12	6344600	2072372	CD9
chr10	75503692	7076585	SEC24C
chr7	75677504	6720	MDH2
chr10	72309869	12782282	PALD1
chr16	2014954	2302176	GFER,TBL3
chr5	140044292	2563335	IK,WDR55
chr19	1021637	8100672	CNN2,TMEM259
chr1	205474308	11240501	CDK18
chr15	52971441	28368424	ARPP19
chr3	183874023	NA	EIF2B5
chr17	2752331	11652506	RAP1GAP2
chr5	137667512	6861656	KDM3B
chr14	23026298	12433034	DAD1
chr4	111117789	968600	ELOVL6
chr10	43903919	2255967	HNRNPF
chr14	73525265	2535923	RBM25
chr19	39936502	1932	SUPT5H,TIMM50
chr20	49196599	718049	PTPN1
chr1	186345281	6425028	TPR
chr15	67418104	11636161	SMAD3
chr14	59950690	2296842	JKAMP
chr19	55770829	11669468	BRSK1,HSPBP1,PPP6R1
chr2	99771590	2632260	MRPL30
chr18	57026361	33926449	LMAN1
chr15	72523043	35603965	PKM
chr16	68344948	777623045	SLC7A6OS
chr16	56966554	2518058	HERPUD1
chr1	29563411	12041477	PTPRU
chr1	45196677	11803622	KIF2C,PLK3,RPS8
chr1	202927069	10920534	ADIPOR1,CYB5R1
chr1	78470151	4370803	FUBP1
chr12	52419582	1283177	NR4A1
chr1	153606851	28580554	CHTOP,S100A13,S100A16
chr11	62555086	7941706	HNRNPUL2-BSCL2,NXF1,POLR2G,SLC3A2,TAF6L,TMEM223,TTC9C,WDR74
chr17	73760820	55715426	GALK1
chr19	3721646	145637314	TJP3
chr2	175113512	3820898	OLA1
chr1	28696678	6703997	PHACTR4
chr1	153940739	6661009	JTB,SLC39A1
chr17	60004699	NA	MED13
chr10	102791902	3824784	SFXN3
chr16	70148508	4985397	PDPR
chr5	134074931	17713112	PCBD2
chr19	39936693	2116932	SUPT5H,TIMM50
chr17	80416617	NA	C17orf62,NARF
chr19	39926521	17626	PLEKHG2,SUPT5H
chr18	77439844	56006341	CTDP1
chr16	2014283	2286466	NDUFB10,RPS2
chr5	108063919	10066173	FER
chr11	64902002	10895986	CAPN1,MRPL49,SYVN1
chr19	45395266	157580	TOMM40
chr14	59950417	1268584	JKAMP
chr16	86588993	3751796	MTHFSD
chr14	65569597	2781375	MAX
chr3	186501502	266720	EIF4A2
chr15	93447631	1439619	CHD2
chr15	94867682	8024632	MCTP2
chr2	20251675	1513829	LAPTM4A
chr1	205717823	4951261	NUCKS1
chr21	34916613	7279549	GART,SON
chr17	73257986	8075276	GGA3,MIF4GD,MRPS7
chr1	245028592	9728058	HNRNPU
chr15	73977302	NA	CD276
chr18	12991393	11663049	SEH1L
chr12	131356862	7970825	RAN
chr13	111367649	560027829	ING1
chr17	27182068	NA	ERAL1
chr17	57298238	12946086	GDPD1
chr17	71188858	60835324	COG1
chr15	78832792	3813571	PSMA4
chr19	3984768	1445850	DAPK3,EEF2
chr1	146714427	11588753	CHD1L
chr12	125424265	NA	UBC
chr11	125463327	79148226	STT3A
chr19	49955155	1343703	PIH1D1
chr14	105156410	3922890	INF2
chr18	3261875	1579765	MYL12A
chr3	169491729	2251795	ACTRT3,MYNN,TERC
chr17	73773000	1060120	GALK1,H3F3B,MIR4738,UNK
chr17	79068890	4969385	BAIAP2
chr17	76165104	9908045	SYNGR2
chr14	24701705	17794752	NEDD8
chr11	65770413	12794370	CST6
chr8	25314860	4872313	CDCA2
chr17	79981316	4072801	STRA13
chr19	10697801	75192074	AP1M2
chr11	34127839	16925177	CAPRIN1
chr1	171751051	2294719	METTL13
chr17	76165048	9908003	SYNGR2
chr1	39571830	905380	KIAA0754,MACF1
chr17	80416392	28374204	C17orf62,NARF
chr1	114473083	10494162	HIPK1
chr17	78235460	7217421	RNF213
chr1	19578192	2294942	AKR7A2,EMC1,PQLC2,UBR4
chr2	84686528	NA	SUCLG1
chr20	62497263	8122498	TPD52L2
chr12	52678643	10876271	KRT86
chr19	7968395	756180551	MAP2K7
chr20	57431165	8125112	GNAS
chr10	16654427	6602136	RSU1
chr10	43916493	2066044	HNRNPF
chr11	3077990	420127	CARS
chr19	19303185	62135502	BORCS8,MEF2B,MEF2BNB-MEF2B,RFXANK
chr10	120969217	4752263	GRK5
chr16	30134679	61764202	MAPK3
chr10	12084190	1300033	UPF2
chr17	56085257	2233908	SRSF1
chr1	3481969	2794352	MEGF6
chr12	104324182	2070908	HSP90B1
chr16	1401895	28654239	BAIAP3,GNPTG,TSR3
chr20	30148099	6059984	HM13
chr14	23058084	1051101	DAD1
chr20	62612675	45566234	PRPF6,ZNF512B
chr19	47616377	55731973	BBC3,SAE1,ZC3H4
chr1	171750471	2232811	METTL13
chr15	41836356	NA	RPAP1
chr16	82203786	2303260	MPHOSPH6
chr13	45010616	7997320	TSC22D1
chr17	56736596	442785	VMP1
chr21	44527289	4920044	WDR4
chr1	17231692	11584240	CROCC
chr19	1065044	4147935	ABCA7
chr12	21810646	11046147	LDHB
chr11	62529532	4061933	POLR2G,TAF6L,TMEM223
chr15	67546444	2044330	AAGAB
chr1	173837306	55829688	DARS2,GAS5
chr10	50970429	61846889	OGDHL
chr19	50169020	2304204	IRF3,PRMT1,SCAF1
chr21	40554693	73221193	PSMG1
chr15	78730313	17483548	IREB2
chr1	27649094	4592273	TMEM222
chr1	47799436	60352530	CMPK1
chr19	55700842	7248028	PTPRH
chr6	2952892	2580109	SERPINB6
chr9	128024197	NA	HSPA5
chr2	216176807	4535042	ATIC
chr17	49338275	8907	UTP18
chr12	52678900	10876272	KRT86
chr16	2059997	61742167	GFER,RAB26,TBL3,TRAF7,ZNF598
chr1	111992095	11553278	WDR77
chr1	111992095	1264899	WDR77
chr16	29874935	889695	CDIPT
chr17	58469488	116948275	APPBP2,USP32
chr16	4898120	2219271	GLYR1
chr17	42402119	1059555	UBTF
chr19	45394955	NA	TOMM40
chr10	5530775	10904514	NET1
chr17	58677402	1308169	APPBP2,PPM1D
chr21	26980026	60477916	ATP5J
chr11	33891357	11032432	LMO2
chr1	17240437	7365871	CROCC
chr18	9136232	12969099	NDUFV2
chr14	74318754	2270073	PTGR2
chr10	74035041	1053639	DNAJB12
chr2	175113695	7583288	OLA1
chr11	34380727	3817990	ABTB2
chr18	77439756	56246515	CTDP1
chr12	6579812	2072376	MRPL51
chr3	150321015	2276759	SERP1
chr2	162165008	9713	PSMD14
chr15	99789742	8043311	TTC23
chr12	120933946	12857	SRSF9
chr17	16342833	11871958	LRRC75A-AS1
chr1	151735441	74905404	MRPL9
chr10	85900245	12570814	GHITM
chr1	45187285	11211026	KIF2C,UROD
chr10	7830319	1475406	ATP5C1
chr17	80416405	28365946	C17orf62,NARF
chr19	1040765	4147904	ABCA7
chr12	46661093	NA	SLC38A1
chr17	3658548	201542248	ITGAE
chr19	18499238	1804826	GDF15
chr17	72957007	59170636	HID1
chr15	91072962	56402930	CRTC3
chr22	19420073	NA	CDC45,HIRA,UFD1L
chr15	72564492	62022789	PARP6
chr17	80417150	12051657	C17orf62,NARF
chr14	61992227	17256261	HIF1A
chr19	13885876	4926167	C19orf53
chr5	414069	11954173	AHRR
chr10	85900245	12570814	GHITM
chr11	6640781	1800756	TPP1
chr19	13263338	3760912	LYL1,NACC1
chr16	84534973	NA	TLDC1
chr10	74035297	8316	DNAJB12
chr16	87979162	11646115	BANP
chr17	72772698	4789096	NAT9,SLC9A3R1,TMEM104
chr17	45887738	16948401	OSBPL7
chr12	52675098	949391	KRT80,KRT86
chr16	2015121	1133099	NDUFB10,RPS2
chr12	122492313	7299842	MLXIP
chr12	69080593	149838156	NUP107
chr1	16939215	2783366	NBPF1
chr16	5006249	759194	PPL
chr15	52264094	17612102	MAPK6
chr12	12869936	36228499	APOLD1,CDKN1B
chr16	2034661	2075812	GFER,TBL3,ZNF598
chr16	68057096	237831	DUS2
chr17	73092194	9912245	SLC16A5
chr19	49122248	3094287	CA11
chr11	33757567	747920792	CD59
chr14	96000890	79239313	GLRX5
chr14	90863357	12885713	CALM1,CALM2
chr1	8079494	442862	ERRFI1
chr19	10403368	2228615	ICAM5
chr10	33246796	1187075	ITGB1
chr8	25316661	3812422	CDCA2
chr11	33182392	2220287	CSTF3
chr11	696036	10902195	DEAF1,EPS8L2
chr16	72042682	3213422	DHODH
chr10	43134217	7916307	BMS1
chr19	1065018	4147934	ABCA7
chr14	104387649	2273609	C14orf2
chr7	150780132	376478894	SLC4A2,TMUB1
chr19	45252439	7257231	BCL3
chr10	28823126	35136724	WAC
chr19	10676423	3745245	ATG4D,KEAP1,KRI1
chr12	109124129	11114041	CORO1C
chr1	32041389	3806254	TINAGL1
chr19	48707740	2015216	CARD8
chr16	2034661	2075812	RPS2
chr1	45285768	NA	HECTD3,KIF2C,RPS8,UROD
chr2	37383772	11899117	EIF2AK2
chr16	420723	1984409	MRPL28
chr1	84543970	199581787	PRKACB
chr19	11529327	749231365	RGL3
chr1	17231362	11203380	CROCC
chr15	101142138	3794504	ASB7
chr10	116308771	11196785	ABLIM1
chr16	12008513	33621	GSPT1
chr19	10402131	901886	ICAM5
chr12	6798632	75448266	CHD4,ZNF384
chr11	68671419	4930624	MRPL21
chr10	33505618	11009301	NRP1
chr11	6624654	NA	ILK,TPP1
chr17	18164404	2605142	FLII
chr14	21149841	10150726	RNASE4
chr1	47069730	10890407	MKNK1
chr19	39926825	651601	PLEKHG2,SUPT5H
chr1	38158258	11558851	C1orf109,CDCA8
chr20	56273172	13043471	PMEPA1
chr5	82372665	2075685	TMEM167A
chr12	124458002	12823740	FAM101A,ZNF664-FAM101A
chr1	16161530	6688051	SPEN
chr1	33283583	3737251	S100PBP,YARS
chr3	193721250	10804421	HES1
chr1	183155305	2276543	LAMC2
chr1	153896212	4845357	CRTC2,DENND4B
chr14	92588917	7151027	CPSF2,NDUFB1
chr17	73258479	6501772	GGA3,MIF4GD,MRPS7
chr10	126734419	12243317	CTBP2
chr1	154580458	58655370	ADAR
chr2	9771200	2091210	YWHAQ
chr19	44031324	3810381	ETHE1
chr15	75932129	13737	IMP3
chr19	46011756	2239377	VASP
chr1	168148212	NA	TIPRL
chr12	123717620	NA	C12orf65
chr19	12917100	12461559	HOOK2
chr2	118572361	763104884	DDX18
chr12	29534209	2278093	ERGIC2
chr1	11968230	6687063	MAD2L2,MFN2
chr19	2061715	10414066	BTBD2
chr1	186343759	2297226	TPR
chr16	1877494	3743854	HAGH,NME3
chr19	55770794	11672947	BRSK1,HSPBP1,PPP6R1
chr18	43678035	3753069	ATP5A1
chr3	47555142	2291298	ELP6
chr2	86422073	9653569	IMMT
chr1	167503235	10918710	CREG1
chr11	68671477	1249463	MRPL21
chr20	3776968	6116042	CDC25B
chr1	17287344	NA	CROCC
chr1	45965307	12568144	NASP,PRDX1
chr19	13044544	2974750	CALR,FARSA,RAD23A
chr1	16175391	61782190	SPEN
chr7	39991673	9655407	CDK13
chr7	150660239	4725386	KCNH2
chr12	6602367	11559082	MRPL51
chr16	84150378	7205363	HSDL1,MBTPS1
chr1	153521932	1005436	S100A4
chr5	6713140	34826769	NSUN2
chr20	30150758	6060007	HM13,ID1
chr10	70091735	10998071	HNRNPH3
chr1	156030820	2275073	RAB25
chr17	78235300	11658567	RNF213
chr4	40057658	1706025	PDS5A
chr17	73851113	55868394	TRIM47,TRIM65,WBP2
chr16	74778006	4999690	FA2H
chr1	16162471	4661666	SPEN
chr19	10765819	7250071	ILF3
chr19	15236342	2074267	ILVBL
chr8	128413147	10808556	CASC8
chr15	93461371	1406714	CHD2
chr16	31085470	2303222	SETD1A,STX4
chr17	80057099	7209621	CCDC57,DUS1L,FASN,LRRC45,RAC3
chr1	108742123	547364	SLC25A24
chr1	171751416	7541128	METTL13
chr19	59084306	1867726	TRIM28
chr16	89985222	3212361	TCF25
chr17	48739543	7216383	ABCC3
chr17	42297631	113844752	UBTF
chr1	45965340	7546268	NASP,PRDX1
chr19	1194694	62128778	STK11
chr1	94159904	34726063	BCAR3
chr10	94333955	4646953	IDE
chr17	79828248	34185514	ALYREF
chr1	45241374	3806398	KIF2C
chr11	72145583	NA	CLPB
chr20	61436502	79847198	MRGBP
chr17	46048858	2525085	CDK5RAP3,PNPO
chr20	30193110	6060263	HM13-AS1,ID1,MIR3193
chr1	205601464	3088136	CDK18,ELK4
chr15	45694579	1820518	SPATA5L1
chr15	49462638	57815447	COPS2
chr17	7591089	NA	CD68,TP53,WRAP53
chr1	155231545	2242576	SCAMP3
chr10	43904959	2819034	HNRNPF
chr20	2450844	NA	SNRPB
chr2	9695282	11893688	YWHAQ
chr8	69389707	2890429	C8orf34
chr1	17765505	3094883	RCC2
chr1	156024373	3754293	RAB25
chr10	17271400	3758410	VIM
chr15	60689131	NA	ANXA2
chr7	5597677	852531	ACTB
chr11	62623214	2269353	NXF1,SLC3A2,TAF6L,TMEM223
chr14	35761675	1048990	NFKBIA
chr13	111566432	9583547	ANKRD10
chr19	46849806	4802307	PPP5C
chr19	7701748	7359905	STXBP2,XAB2
chr11	10921512	7932891	EIF4G2
chr12	120105740	6490266	PRKAB1
chr19	41860296	1800469	TGFB1,TMEM91
chr19	15529020	3826863	AKAP8L
chr19	10764203	4804514	ATG4D,ILF3
chr19	2271282	2074457	OAZ1,SF3A2
chr19	11072610	11879293	SMARCA4
chr19	10680103	3760648	KEAP1,KRI1
chr19	10491475	280502	ICAM5,TYK2
chr13	114830933	61973917	RASA3
chr17	619162	461251	VPS53
chr10	120101754	NA	FAM204A
chr19	10305162	8112895	DNMT1
chr17	6917703	7338	ALOX12-AS1,C17orf49,MIR497HG,RNASEK,RNASEK-C17orf49
chr2	215672546	6435862	BARD1
chr21	44298917	73905780	WDR4
chr17	39682032	7209408	KRT15,KRT19
chr21	34776695	2284553	IFNGR2
chr17	79817650	74006120	FAM195B
chr20	62328453	2258056	RTEL1-TNFRSF6B,TNFRSF6B
chr19	44286982	11665924	KCNN4
chr17	57698208	1528492	CLTC
chr22	21984205	710177	CCDC116,MIR130B,MIR301B,PPIL2,SDF2L1,UBE2L3,YDJC
chr19	49955016	2293011	PIH1D1
chr17	618039	2474694	VPS53
chr2	26467347	62128457	HADHA
chr19	41869756	2241712	B9D2,TMEM91
chr20	30148026	6059983	HM13
chr12	56510637	1689512	ERBB3,ESYT1,RPL41
chr6	33546837	210142	BAK1
chr18	54305564	657489	TXNL1
chr5	1344458	31490	CLPTM1L
chr16	57496494	178601	POLR2C
chr19	48248834	10404034	GLTSCR2
chr1	110198727	1010167	GSTM4
chr19	41945848	13344547	ATP5SL
chr17	54912339	1048159	TRIM25
chr14	68974277	10132579	RAD51B
chr11	34074411	73497025	CAPRIN1,NAT10
chr17	73773000	1060120	GALK1,H3F3B,MIR4738,UNK
chr1	28696392	6703793	PHACTR4
chr19	59070578	79639614	TRIM28
chr19	56165065	3745446	U2AF2
chr1	20142270	3820333	RNF186
chr1	20142681	3806310	RNF186
chr19	44174249	62639324	PLAUR
chr10	90749963	1800682	ACTA2,FAS
chr1	173836602	1951625	DARS2,GAS5
chr12	14410634	11055880	ATF7IP
chr8	128413305	6983267	CASC8
chr19	33532300	10411210	RHPN2
chr10	90749963	1800682	ACTA2,FAS
chr17	19552719	11204407	ALDH3A2
chr20	30198560	6060297	ID1
chr1	20142447	3820328	RNF186
chr20	62328267	2257440	RTEL1,RTEL1-TNFRSF6B,TNFRSF6B
chr5	159846410	1895321	PTTG1
chr19	33532511	9783948	RHPN2
chr2	70520875	4567961	FAM136A,SNRPG
chr17	56736490	654743	BCAS3,HEATR6,MTMR4,RPS6KB1,TRIM37,VMP1
chr11	62609125	544304635	HNRNPUL2-BSCL2,NXF1,TAF6L,TMEM223,TTC9C,WDR74
chr11	62609157	541261751	HNRNPUL2-BSCL2,NXF1,TAF6L,TMEM223,TTC9C,WDR74
chr11	62609220	559598154	HNRNPUL2-BSCL2,NXF1,TAF6L,TMEM223,TTC9C,WDR74
chr12	120729627	NA	GCN1,PXN,RPLP0
chr20	46228667	2143491	NCOA3
chr20	52556562	16998585	BMP7,ZNF217
chr22	19466349	5748231	CDC45,HIRA,UFD1L
chr22	21356566	369250	CRKL

## Sheet:  Table S2
Chr	Position	Ref	SNP_ID	MAF	Alleles	p_ChIP	Gene_ID	Local	p_RNA	Cell_line	Method	GWAS_ID	GWAS_trait	MAF_G	Targeted_gene
chr1	115259341	A	NA	NA	NA	0.000216803858417477	ENSG00000213281	5'utr	0	hct	chia	rs10489525	Autism	0.34573	CSDE1
chr1	115054172	A	NA	NA	NA	9.34684778842627e-20	ENSG00000197323	promotor	2.69976441768183e-55	k562	chia	rs11102807	Autism	0.324151	CSDE1
chr1	115259341	A	NA	NA	NA	0.000216803858417477	ENSG00000213281	5'utr	0	hct	chia	rs8453	Autism	0.102847	CSDE1
chr1	115054172	A	NA	NA	NA	9.34684778842627e-20	ENSG00000197323	promotor	2.69976441768183e-55	k562	chia	rs3827735	Autism	0.264463	CSDE1
chr1	205719532	G	rs823114	0.419651	R	2.87757454762697e-05	ENSG00000069275	promotor	1.60767672654117e-122	hct	near	rs823114	Parkinson's disease	0.419651	NUCKS1
chr1	205717823	A	rs4951261	0.352617	M	0.00089353105945846	ENSG00000069275	intron	1.60767672654117e-122	hct	near	rs823114	Parkinson's disease	0.419651	NUCKS1
chr1	205718858	A	rs7536483	0.233701	W	9.32258403188668e-07	ENSG00000069275	intron	1.76292825493873e-30	k562	near	rs823128	Parkinson's disease	0.151056	NUCKS1
chr16	31085470	T	rs2303222	0.490358	Y	0.00656016328472191	ENSG00000167394	5'utr	3.52761923355807e-50	hct	chia	rs11865038	Parkinson's disease	0.352158	SETD1A
chr16	31085470	T	rs2303222	0.490358	Y	0.00656016328472191	ENSG00000167395	promotor	3.52761923355807e-50	hct	chia	rs11865038	Parkinson's disease	0.352158	SETD1A
chr20	3776968	T	rs6116042	0.32461	W	0.00592520660674314	ENSG00000101224	5'utr	1.17162371081956e-32	mcf	near	rs3761218	Bipolar disorder	0.337006	CDC25B
chr20	3776968	T	rs6116042	0.32461	W	0.00592520660674314	ENSG00000101224	intron	1.17162371081956e-32	mcf	near	rs3761218	Bipolar disorder	0.337006	CDC25B
chr16	31085470	T	rs2303222	0.490358	Y	0.00656016328472191	ENSG00000167395	promotor	1.68881576558878e-61	hct	chia	rs11865038	Parkinson's disease	0.352158	STX4
chr16	31085470	T	rs2303222	0.490358	Y	0.00656016328472191	ENSG00000167394	5'utr	1.68881576558878e-61	hct	chia	rs11865038	Parkinson's disease	0.352158	STX4
chr19	45394278	C	NA	NA	NA	1.16800946709755e-12	ENSG00000267282	promotor	1.65251984779799e-06	hct	chia	rs115881343	Cognitive decline (age-related)	0.0229568	TOMM40
chr19	45394278	C	NA	NA	NA	1.16800946709755e-12	ENSG00000130204	intron	1.65251984779799e-06	hct	near	rs2075650	Cognitive decline	0.133609	TOMM40
chr19	45394278	C	NA	NA	NA	1.16800946709755e-12	ENSG00000130204	intron	1.65251984779799e-06	hct	near	rs115881343	Cognitive decline (age-related)	0.0229568	TOMM40
chr19	45394278	C	NA	NA	NA	1.16800946709755e-12	ENSG00000267282	promotor	1.65251984779799e-06	hct	chia	rs2075650	Cognitive decline	0.133609	TOMM40
chr19	45394955	C	NA	NA	NA	0.00215063829250052	ENSG00000267282	promotor	1.65251984779799e-06	hct	chia	rs2075650	Cognitive decline	0.133609	TOMM40
chr19	45394955	C	NA	NA	NA	0.00215063829250052	ENSG00000267282	promotor	1.65251984779799e-06	hct	chia	rs115881343	Cognitive decline (age-related)	0.0229568	TOMM40
chr19	45394955	C	NA	NA	NA	0.00215063829250052	ENSG00000130204	intron	1.65251984779799e-06	hct	near	rs2075650	Cognitive decline	0.133609	TOMM40
chr19	45394955	C	NA	NA	NA	0.00215063829250052	ENSG00000130204	intron	1.65251984779799e-06	hct	near	rs115881343	Cognitive decline (age-related)	0.0229568	TOMM40
chr11	125462855	T	NA	NA	NA	1.18721805439726e-06	ENSG00000134910	intron	1.93610696629802e-51	hct	near	rs548181	Schizophrenia	0.165748	STT3A
chr11	125463327	G	rs79148226	0.0642792	K	0.00107093273766081	ENSG00000134910	intron	1.93610696629802e-51	hct	near	rs548181	Autism spectrum disorder, attention deficit-hyperactivity disorder, bipolar disorder, major depressive disorder, and schizophrenia (combined)	0.165748	STT3A
chr11	125463327	G	rs79148226	0.0642792	K	0.00107093273766081	ENSG00000134910	intron	1.93610696629802e-51	hct	near	rs548181	Schizophrenia	0.165748	STT3A
chr11	125463327	G	rs79148226	0.0642792	K	0.00107093273766081	ENSG00000134910	5'utr	1.93610696629802e-51	hct	near	rs548181	Autism spectrum disorder, attention deficit-hyperactivity disorder, bipolar disorder, major depressive disorder, and schizophrenia (combined)	0.165748	STT3A
chr11	125463327	G	rs79148226	0.0642792	K	0.00107093273766081	ENSG00000134910	5'utr	1.93610696629802e-51	hct	near	rs548181	Schizophrenia	0.165748	STT3A
chr11	125462855	T	NA	NA	NA	1.18721805439726e-06	ENSG00000134910	intron	1.93610696629802e-51	hct	near	rs548181	Autism spectrum disorder, attention deficit-hyperactivity disorder, bipolar disorder, major depressive disorder, and schizophrenia (combined)	0.165748	STT3A
chr1	110026628	T	rs200167248	NA	K	0.000153233880842169	ENSG00000162650	cds	5.53459835135193e-57	k562	chia	rs12049330	Major depressive disorder	0.161616	PSMA5
chr1	110026891	T	rs573491	0.293848	K	2.05310222765373e-05	ENSG00000162650	intron	5.53459835135193e-57	k562	chia	rs12049330	Major depressive disorder	0.161616	PSMA5
chr1	110026989	G	rs2781553	0.195133	K	6.05393652654309e-09	ENSG00000162650	intron	5.53459835135193e-57	k562	chia	rs12049330	Major depressive disorder	0.161616	PSMA5
chr3	183874023	T	NA	NA	NA	0.000447199179276929	ENSG00000145191	intron	2.53771803262236e-37	k562	near	rs1969253	Major depressive disorder	0.491276	EIF2B5
chr10	70716212	T	NA	NA	NA	7.96766916969921e-11	ENSG00000165732	intron	1.35634851768344e-59	hct	near	rs2017305	Depression (quantitative trait)	0.0385675	DDX21
chr10	70716212	T	NA	NA	NA	2.12340261400926e-39	ENSG00000165732	intron	1.21340052801473e-51	k562	near	rs2017305	Depression (quantitative trait)	0.0385675	DDX21
chr1	115259341	A	NA	NA	NA	0.000216803858417477	ENSG00000213281	5'utr	7.31894540721344e-44	hct	near	rs8453	Autism	0.102847	NRAS
chr1	115259341	A	NA	NA	NA	0.000216803858417477	ENSG00000213281	5'utr	7.31894540721344e-44	hct	near	rs10489525	Autism	0.34573	NRAS
chr16	31085470	T	rs2303222	0.490358	Y	0.00656016328472191	ENSG00000167394	5'utr	9.67155847269934e-74	hct	chia	rs11865038	Parkinson's disease	0.352158	NA
chr16	31085470	T	rs2303222	0.490358	Y	0.00656016328472191	ENSG00000167395	promotor	9.67155847269934e-74	hct	chia	rs11865038	Parkinson's disease	0.352158	NA

## Sheet: Table S3
'CSDE1':
CSDE1 - Cold shock domain containing E1, RNA-binding; RNA-binding protein. Required for internal initiation of translation of human rhinovirus RNA. May be involved in translationally coupled mRNA turnover. Implicated with other RNA- binding proteins in the cytoplasmic deadenylation/translational and decay interplay of the FOS mRNA mediated by the major coding- region determinant of instability (m…
'NUCKS1':
NUCKS1 - Nuclear casein kinase and cyclin-dependent kinase substrate 1
'SETD1A':
SETD1A - SET domain containing 1A; Histone methyltransferase that specifically methylates 'Lys-4' of histone H3, when part of the SET1 histone methyltransferase (HMT) complex, but not if the neighboring 'Lys- 9' residue is already methylated. H3 'Lys-4' methylation represents a specific tag for epigenetic transcriptional activation. The non-overalpping localization with SETD1B suggests that SETD1…
SETD1B - SET domain containing 1B; Histone methyltransferase that specifically methylates 'Lys-4' of histone H3, when part of the SET1 histone methyltransferase (HMT) complex, but not if the neighboring 'Lys- 9' residue is already methylated. H3 'Lys-4' methylation represents a specific tag for epigenetic transcriptional activation. The non-overalpping localization with SETD1A suggests that SETD1…
WDR82 - WD repeat domain 82; Regulatory component of the SET1 complex implicated in the tethering of this complex to transcriptional start sites of active genes. Facilitates histone H3 'Lys-4' methylation via recruitment of the SETD1A or SETD1B to the 'Ser-5' phosphorylated C-terminal domain (CTD) of RNA polymerase II large subunit (POLR2A). Component of PTW/PP1 phosphatase complex, which plays a…
'CDC25B':
CDC25B - Cell division cycle 25 homolog B (S. pombe); Tyrosine protein phosphatase which functions as a dosage-dependent inducer of mitotic progression. Required for G2/M phases of the cell cycle progression and abscission during cytokinesis in a ECT2-dependent manner. Directly dephosphorylates CDK1 and stimulates its kinase activity. The three isoforms seem to have a different level of activity
MELK - Maternal embryonic leucine zipper kinase; Serine/threonine-protein kinase involved in various processes such as cell cycle regulation, self-renewal of stem cells, apoptosis and splicing regulation. Has a broad substrate specificity; phosphorylates BCL2L14, CDC25B, MAP3K5/ASK1 and ZNF622. Acts as an activator of apoptosis by phosphorylating and activating MAP3K5/ASK1. Acts as a regulator of…
AURKA - Aurora kinase A; Mitotic serine/threonine kinases that contributes to the regulation of cell cycle progression. Associates with the centrosome and the spindle microtubules during mitosis and plays a critical role in various mitotic events including the establishment of mitotic spindle, centrosome duplication, centrosome separation as well as maturation, chromosomal alignment, spindle asse…
PRKACA - Protein kinase, cAMP-dependent, catalytic, alpha; Phosphorylates a large number of substrates in the cytoplasm and the nucleus. Regulates the abundance of compartmentalized pools of its regulatory subunits through phosphorylation of PJA2 which binds and ubiquitinates these subunits, leading to their subsequent proteolysis. Phosphorylates CDC25B, ABL1, NFKB1, CLDN3, PSMC5/RPT6, PJA2, RYR2…
BRSK1 - BR serine/threonine kinase 1; Serine/threonine-protein kinase that plays a key role in polarization of neurons and centrosome duplication. Phosphorylates CDC25B, CDC25C, MAPT/TAU, RIMS1, TUBG1, TUBG2 and WEE1. Following phosphorylation and activation by STK11/LKB1, acts as a key regulator of polarization of cortical neurons, probably by mediating phosphorylation of microtubule-associated …
MAPKAPK2 - Mitogen-activated protein kinase-activated protein kinase 2; Stress-activated serine/threonine-protein kinase involved in cytokines production, endocytosis, reorganization of the cytoskeleton, cell migration, cell cycle control, chromatin remodeling, DNA damage response and transcriptional regulation. Following stress, it is phosphorylated and activated by MAP kinase p38-alpha/MAPK14, …
CHEK1 - Checkpoint kinase 1; Serine/threonine-protein kinase which is required for checkpoint-mediated cell cycle arrest and activation of DNA repair in response to the presence of DNA damage or unreplicated DNA. May also negatively regulate cell cycle progression during unperturbed cell cycles. This regulation is achieved by a number of mechanisms that together help to preserve the integrity of …
'HSDL1':
HSDL1 - Hydroxysteroid dehydrogenase like 1
'STX4':
STX4 - Syntaxin 4; Plasma membrane t-SNARE that mediates docking of transport vesicles. Necessary for the translocation of SLC2A4 from intracellular vesicles to the plasma membrane. Together with STXB3 and VAMP2, may also play a role in docking/fusion of intracellular GLUT4-containing vesicles with the cell surface in adipocytes (By similarity). May also play a role in docking of synaptic vesicle…
CENPF - Centromere protein F, 350/400kDa (mitosin); Required for kinetochore function and chromosome segregation in mitosis. Required for kinetochore localization of dynein, LIS1, NDE1 and NDEL1. Regulates recycling of the plasma membrane by acting as a link between recycling vesicles and the microtubule network though its association with STX4 and SNAP25. Acts as a potential inhibitor of pocket …
STXBP3 - Syntaxin binding protein 3; Together with STX4 and VAMP2, may play a role in insulin-dependent movement of GLUT4 and in docking/fusion of intracellular GLUT4-containing vesicles with the cell surface in adipocytes
'TOMM40':
TOMM40 - Translocase of outer mitochondrial membrane 40 homolog (yeast); Channel-forming protein essential for import of protein precursors into mitochondria
SAMM50 - Sorting and assembly machinery component 50 homolog (S. cerevisiae); Plays a crucial role in the maintenance of the structure of mitochondrial cristae and the proper assembly of the mitochondrial respiratory chain complexes (PubMed:22252321, PubMed:25781180). Required for the assembly of TOMM40 into the TOM complex (PubMed:15644312)
'RAB25':
RAB25 - RAB25, member RAS oncogene family; Involved in the regulation of cell survival. Promotes invasive migration of cells in which it functions to localize and maintain integrin alpha-V/beta-1 at the tips of extending pseudopodia (PubMed:17925226). Involved in the regulation of epithelial morphogenesis through the control of CLDN4 expression and localization at tight junctions (By similarity).…
MYO5B - Myosin VB; May be involved in vesicular trafficking via its association with the CART complex. The CART complex is necessary for efficient transferrin receptor recycling but not for EGFR degradation. Required in a complex with RAB11A and RAB11FIP2 for the transport of NPC1L1 to the plasma membrane. Together with RAB11A participates in CFTR trafficking to the plasma membrane and TF (transf…
'EIF2B5':
EIF2B5 - Eukaryotic translation initiation factor 2B, subunit 5 epsilon, 82kDa; Catalyzes the exchange of eukaryotic initiation factor 2-bound GDP for GTP
RGS2 - Regulator of G-protein signaling 2, 24kDa; Regulates G protein-coupled receptor signaling cascades. Inhibits signal transduction by increasing the GTPase activity of G protein alpha subunits, thereby driving them into their inactive GDP-bound form (PubMed:11063746, PubMed:19478087). Plays a role in the regulation of blood pressure in response to signaling via G protein-coupled receptors an…
'DDX21':
DDX21 - DEAD (Asp-Glu-Ala-Asp) box helicase 21; RNA helicase that acts as a sensor of the transcriptional status of both RNA polymerase (Pol) I and II: promotes ribosomal RNA (rRNA) processing and transcription from polymerase II (Pol II) (PubMed:25470060). Binds various RNAs, such as rRNAs, snoRNAs, 7SK and, at lower extent, mRNAs (PubMed:25470060). In the nucleolus, localizes to rDNA locus, whe…
DDX56 - DEAD (Asp-Glu-Ala-Asp) box helicase 56; May play a role in later stages of the processing of the pre-ribosomal particles leading to mature 60S ribosomal subunits. Has intrinsic ATPase activity
WDR46 - WD repeat domain 46; Scaffold component of the nucleolar structure. Required for localization of DDX21 and NCL to the granular compartment of the nucleolus
'NRAS':
NRAS - Neuroblastoma RAS viral (v-ras) oncogene homolog; Ras proteins bind GDP/GTP and possess intrinsic GTPase activity
USP17L2 - Ubiquitin specific peptidase 17-like family member 2; Deubiquitinating enzyme that removes conjugated ubiquitin from specific proteins to regulate different cellular processes. Regulates cell proliferation by deubiquitinating and inhibiting RCE1 thereby controlling the small GTPases NRAS and HRAS localization and activation. In parallel, mediates deubiquitination of CDC25A, preventing C…
RASGRP2 - RAS guanyl releasing protein 2 (calcium and DAG-regulated); Functions as a calcium- and DAG-regulated nucleotide exchange factor specifically activating Rap through the exchange of bound GDP for GTP. May also activates other GTPases such as RRAS, RRAS2, NRAS, KRAS but not HRAS. Functions in aggregation of platelets and adhesion of T-lymphocytes and neutrophils probably through inside-ou…
ZDHHC9 - Zinc finger, DHHC-type containing 9; The ZDHHC9-GOLGA7 complex is a palmitoyltransferase specific for HRAS and NRAS
GOLGA7 - Golgin A7; May be involved in protein transport from Golgi to cell surface. The ZDHHC9-GOLGA7 complex is a palmitoyltransferase specific for HRAS and NRAS
RASGEF1A - RasGEF domain family, member 1A; Guanine nucleotide exchange factor (GEF) with specificity for RAP2A, KRAS, HRAS, and NRAS (in vitro). Plays a role in cell migration
'STT3A':
STT3A - STT3, subunit of the oligosaccharyltransferase complex, homolog A (S. cerevisiae); Catalytic subunit of the N-oligosaccharyl transferase (OST) complex which catalyzes the transfer of a high mannose oligosaccharide from a lipid-linked oligosaccharide donor to an asparagine residue within an Asn-X-Ser/Thr consensus motif in nascent polypeptide chains. N-glycosylation occurs cotranslationall…
'PSMA5':
PSMA5 - Proteasome (prosome, macropain) subunit, alpha type, 5; The proteasome is a multicatalytic proteinase complex which is characterized by its ability to cleave peptides with Arg, Phe, Tyr, Leu, and Glu adjacent to the leaving group at neutral or slightly basic pH. The proteasome has an ATP-dependent proteolytic activity
PSMG2 - Proteasome (prosome, macropain) assembly chaperone 2; Chaperone protein which promotes assembly of the 20S proteasome as part of a heterodimer with PSMG1. The PSMG1-PSMG2 heterodimer binds to the PSMA5 and PSMA7 proteasome subunits, promotes assembly of the proteasome alpha subunits into the heteroheptameric alpha ring and prevents alpha ring dimerization
PSMG1 - Proteasome (prosome, macropain) assembly chaperone 1; Chaperone protein which promotes assembly of the 20S proteasome as part of a heterodimer with PSMG2. The PSMG1-PSMG2 heterodimer binds to the PSMA5 and PSMA7 proteasome subunits, promotes assembly of the proteasome alpha subunits into the heteroheptameric alpha ring and prevents alpha ring dimerization

## Sheet: Table S4
Gene 1	Gene 2	Weight	Network group	Network
STT3A	PSMA5	0.020925213	Co-expression	Wang-Maris-2006
RNF114	DDX21	0.0123089235	Co-expression	Wang-Maris-2006
UGDH	DDX21	0.009362575	Co-expression	Wang-Maris-2006
PSMA4	PSMA5	0.019813031	Co-expression	Wang-Maris-2006
STT3A	PSMA5	0.019517027	Co-expression	Wu-Garvey-2007
RNF114	PSMA5	0.017663362	Co-expression	Wu-Garvey-2007
PIAS1	CDC25B	0.008825726	Co-expression	Wu-Garvey-2007
TOMM40	PSMA5	0.005699684	Co-expression	Perou-Botstein-2000
TOMM40	CDC25B	0.007696591	Co-expression	Perou-Botstein-2000
DDX21	PSMA5	0.0026344277	Co-expression	Perou-Botstein-2000
RNF114	PSMA5	0.006519136	Co-expression	Perou-Botstein-2000
RNF114	CDC25B	0.010710505	Co-expression	Perou-Botstein-2000
ARHGAP4	SETD1A	0.012091423	Co-expression	Perou-Botstein-2000
DDX21	NUCKS1	0.014401178	Co-expression	Dobbin-Giordano-2005
HJURP	NUCKS1	0.008535652	Co-expression	Dobbin-Giordano-2005
HJURP	DDX21	0.0049955375	Co-expression	Dobbin-Giordano-2005
AK5	ITM2C	0.012004482	Co-expression	Dobbin-Giordano-2005
TXLNG	AK5	0.0105951745	Co-expression	Dobbin-Giordano-2005
BRSK2	C7orf26	0.014587335	Co-expression	Dobbin-Giordano-2005
PCSK7	ARHGAP4	0.016883627	Co-expression	Dobbin-Giordano-2005
PSMA5	EIF2B5	0.00925968	Co-expression	Ramaswamy-Golub-2001
RNF114	CSDE1	0.012134639	Co-expression	Ramaswamy-Golub-2001
PIAS1	DDX21	0.018048245	Co-expression	Ramaswamy-Golub-2001
PIAS1	NRAS	0.019692492	Co-expression	Ramaswamy-Golub-2001
DDX21	PSMA5	0.003943216	Co-expression	Mallon-McKay-2013
DDX21	TOMM40	0.0062602255	Co-expression	Mallon-McKay-2013
C7orf26	SETD1A	0.0058232974	Co-expression	Mallon-McKay-2013
PSMA4	PSMA5	0.0037395689	Co-expression	Mallon-McKay-2013
PSMA7	PSMA4	0.0075718355	Co-expression	Mallon-McKay-2013
DDX21	TOMM40	0.006425005	Co-expression	Chen-Brown-2002
RNF114	DDX21	0.008408961	Co-expression	Chen-Brown-2002
PSMA4	PSMA5	0.008933891	Co-expression	Chen-Brown-2002
TOMM40	EIF2B5	0.006206121	Co-expression	Rieger-Chu-2004
PCSK7	ARHGAP4	0.015451108	Co-expression	Rieger-Chu-2004
PSMA4	STX4	0.009665822	Co-expression	Rieger-Chu-2004
PSMA4	PSMA5	0.008873595	Co-expression	Rieger-Chu-2004
DDX21	TOMM40	0.002312828	Co-expression	Wang-Cheung-2015
NRAS	DDX21	0.0028505344	Co-expression	Wang-Cheung-2015
C7orf26	DDX21	0.0060166605	Co-expression	Wang-Cheung-2015
UGDH	TOMM40	0.0056180493	Co-expression	Wang-Cheung-2015
UGDH	DDX21	0.0041870084	Co-expression	Wang-Cheung-2015
UGDH	NRAS	0.007600552	Co-expression	Wang-Cheung-2015
TOMM40	EIF2B5	0.0033312577	Co-expression	Smirnov-Cheung-2009
DDX21	TOMM40	0.0015466454	Co-expression	Smirnov-Cheung-2009
HJURP	CDC25B	0.0047530197	Co-expression	Smirnov-Cheung-2009
C7orf26	TOMM40	0.00589939	Co-expression	Smirnov-Cheung-2009
PCSK7	ARHGAP4	0.030510562	Co-expression	Smirnov-Cheung-2009
PSMA7	PSMA5	0.0091878055	Co-expression	Smirnov-Cheung-2009
DDX21	TOMM40	0.0051915897	Co-localization	Johnson-Shoemaker-2003
CPNE6	AK5	0.0066130986	Co-localization	Johnson-Shoemaker-2003
TXLNG	TOMM40	0.011261717	Co-localization	Johnson-Shoemaker-2003
TOMM40	HSDL1	0.0013351571	Genetic Interactions	Lin-Smith-2010
TOMM40	PSMA5	0.0007187148	Genetic Interactions	Lin-Smith-2010
STT3A	PSMA5	0.00047984565	Genetic Interactions	Lin-Smith-2010
STT3A	TOMM40	0.0006694556	Genetic Interactions	Lin-Smith-2010
C7orf26	TOMM40	0.0009737007	Genetic Interactions	Lin-Smith-2010
CPNE6	STT3A	0.0009919867	Genetic Interactions	Lin-Smith-2010
STXBP4	NRAS	0.0012519791	Genetic Interactions	Lin-Smith-2010
STXBP4	PSMA4	0.0014813901	Genetic Interactions	Lin-Smith-2010
TXLNB	HSDL1	0.002135966	Genetic Interactions	Lin-Smith-2010
PIAS1	TOMM40	0.0007124758	Genetic Interactions	Lin-Smith-2010
PIAS1	STT3A	0.00047568025	Genetic Interactions	Lin-Smith-2010
STT3A	CSDE1	0.60778123	Physical Interactions	Stelzl-Wanker-2005
PLCE1	NRAS	1	Physical Interactions	Stelzl-Wanker-2005
ITM2C	STT3A	0.60778123	Physical Interactions	Stelzl-Wanker-2005
HJURP	STT3A	0.44260922	Physical Interactions	Stelzl-Wanker-2005
AK5	NUCKS1	0.40084726	Physical Interactions	Stelzl-Wanker-2005
RNF114	AK5	0.40084726	Physical Interactions	Stelzl-Wanker-2005
C7orf26	AK5	0.40084726	Physical Interactions	Stelzl-Wanker-2005
TRIM46	AK5	0.40084726	Physical Interactions	Stelzl-Wanker-2005
UGDH	AK5	0.40084726	Physical Interactions	Stelzl-Wanker-2005
CPNE6	AK5	0.40084726	Physical Interactions	Stelzl-Wanker-2005
STT3A	CSDE1	0.31228924	Physical Interactions	IREF-HPRD
PLCE1	NRAS	0.2677881	Physical Interactions	IREF-HPRD
ITM2C	STT3A	0.32130527	Physical Interactions	IREF-HPRD
HJURP	STT3A	0.58344114	Physical Interactions	IREF-HPRD
AK5	NUCKS1	0.41081277	Physical Interactions	IREF-HPRD
TOMM7	TOMM40	0.76536685	Physical Interactions	IREF-HPRD
RNF114	AK5	0.41081277	Physical Interactions	IREF-HPRD
C7orf26	AK5	0.41081277	Physical Interactions	IREF-HPRD
TRIM46	AK5	0.41081277	Physical Interactions	IREF-HPRD
UGDH	AK5	0.41081277	Physical Interactions	IREF-HPRD
CPNE6	AK5	0.248313	Physical Interactions	IREF-HPRD
ARHGAP4	NRAS	0.49240416	Physical Interactions	IREF-HPRD
TXLNG	STX4	0.31686953	Physical Interactions	IREF-HPRD
BRSK2	CDC25B	0.31104606	Physical Interactions	IREF-HPRD
BRSK1	CDC25B	0.24981552	Physical Interactions	IREF-HPRD
PCSK7	CSDE1	0.26205844	Physical Interactions	IREF-HPRD
PSMA4	PSMA5	0.24928398	Physical Interactions	IREF-HPRD
STXBP4	STX4	0.21380998	Physical Interactions	IREF-HPRD
TXLNB	STX4	0.20352459	Physical Interactions	IREF-HPRD
PSMA7	PSMA5	0.23679192	Physical Interactions	IREF-HPRD
PSMA7	PSMA4	0.11396017	Physical Interactions	IREF-HPRD
PIAS1	DDX21	0.19793682	Physical Interactions	IREF-HPRD
NRAS	RAB25	0.0071980413	Shared protein domains	PFAM
TRIM46	RNF114	0.01817329	Shared protein domains	PFAM
BRSK1	BRSK2	0.003275324	Shared protein domains	PFAM
PSMA4	PSMA5	0.065914124	Shared protein domains	PFAM
TXLNB	TXLNG	0.5	Shared protein domains	PFAM
PSMA7	PSMA5	0.065914124	Shared protein domains	PFAM
PSMA7	PSMA4	0.065914124	Shared protein domains	PFAM

## Sheet: Table S5
Category Term Count % PValue Genes List Total Pop Hits Pop Total Fold Enrichment Bonferroni Benjamini FDR
KEGG_PATHWAY hsa03050:Proteasome 3 9.090909090909092 0.002956370135617142 PSMA5, PSMA4, PSMA7 14 44 6910 33.6525974025974 0.19198440164887187 0.19198440164887187 3.034771602868258
Category Term Count % PValue Genes List Total Pop Hits Pop Total Fold Enrichment Bonferroni Benjamini FDR
GOTERM_BP_ALL GO:1903052~positive regulation of proteolysis involved in cellular protein catabolic process 5 15.151515151515152 1.7563438433270483E-4 RNF114, PSMA5, PSMA4, PIAS1, PSMA7 29 171 16792 16.930832829199435 0.19543575976249206 0.19543575976249206 0.2846630881542134
GOTERM_BP_ALL GO:0044770~cell cycle phase transition 7 21.21212121212121 2.3753882066514514E-4 PSMA5, PSMA4, BRSK2, PIAS1, STXBP4, PSMA7, CDC25B 29 547 16792 7.409947676984177 0.25480398840750784 0.1367526359191752 0.38481462540195244
GOTERM_BP_ALL GO:1903364~positive regulation of cellular protein catabolic process 5 15.151515151515152 2.4236346843904143E-4 RNF114, PSMA5, PSMA4, PIAS1, PSMA7 29 186 16792 15.56544308490916 0.25924277570155785 0.095187416362569 0.39261617224467527
GOTERM_BP_ALL GO:0042176~regulation of protein catabolic process 6 18.181818181818183 3.2717667775694506E-4 RNF114, PSMA5, PSMA4, BRSK2, PIAS1, PSMA7 29 370 16792 9.389748369058713 0.3330972208681596 0.09631800012770786 0.5296671444712464
GOTERM_BP_ALL GO:0048518~positive regulation of biological process 19 57.57575757575758 3.5426700118966085E-4 STX4, NUCKS1, CPNE6, SETD1A, STXBP4, PSMA7, ITM2C, CDC25B, ARHGAP4, NRAS, RNF114, PLCE1, TOMM7, PSMA5, PSMA4, DDX21, RAB25, PIAS1, EIF2B5 29 5285 16792 2.0816755293119757 0.35510015511258286 0.08399371291124536 0.5734055155893314
GOTERM_BP_ALL GO:1903050~regulation of proteolysis involved in cellular protein catabolic process 5 15.151515151515152 5.42214249374621E-4 RNF114, PSMA5, PSMA4, PIAS1, PSMA7 29 230 16792 12.587706146926537 0.4890294334992479 0.1058727847904476 0.8763570160550072
GOTERM_BP_ALL GO:0044767~single-organism developmental process 19 57.57575757575758 5.757245009684366E-4 CPNE6, SETD1A, UGDH, BRSK2, TXLNG, BRSK1, PSMA7, ITM2C, CDC25B, ARHGAP4, NRAS, RNF114, PLCE1, PSMA5, PSMA4, CSDE1, RAB25, PIAS1, EIF2B5 29 5475 16792 2.009434734687451 0.5098050863032567 0.09683526551559096 0.9302809983006477
GOTERM_BP_ALL GO:0002223~stimulatory C-type lectin receptor signaling pathway 4 12.121212121212121 6.946150649423528E-4 NRAS, PSMA5, PSMA4, PSMA7 29 105 16792 22.05845648604269 0.5769361857227138 0.10194954947035173 1.1213751574754127
GOTERM_BP_ALL GO:0002220~innate immune response activating cell surface receptor signaling pathway 4 12.121212121212121 7.33830116948534E-4 NRAS, PSMA5, PSMA4, PSMA7 29 107 16792 21.646148888172736 0.5969985760056721 0.09604840451378382 1.18433006060098
GOTERM_BP_ALL GO:1903362~regulation of cellular protein catabolic process 5 15.151515151515152 7.524473356039517E-4 RNF114, PSMA5, PSMA4, PIAS1, PSMA7 29 251 16792 11.534551449374915 0.6061875274326998 0.08897782815084831 1.2142045277273472
GOTERM_BP_ALL GO:0045732~positive regulation of protein catabolic process 5 15.151515151515152 8.21820302341964E-4 RNF114, PSMA5, PSMA4, PIAS1, PSMA7 29 257 16792 11.265262310479002 0.6386223801641631 0.08837828968276018 1.3254505381117165
GOTERM_BP_ALL GO:0032502~developmental process 19 57.57575757575758 8.44520769268965E-4 CPNE6, SETD1A, UGDH, BRSK2, TXLNG, BRSK1, PSMA7, ITM2C, CDC25B, ARHGAP4, NRAS, RNF114, PLCE1, PSMA5, PSMA4, CSDE1, RAB25, PIAS1, EIF2B5 29 5632 16792 1.9534188871473355 0.6486450951258236 0.08347249702107484 1.361827314887909
GOTERM_BP_ALL GO:0031331~positive regulation of cellular catabolic process 5 15.151515151515152 0.0010149173867176973 RNF114, PSMA5, PSMA4, PIAS1, PSMA7 29 272 16792 10.644016227180527 0.7155238220512066 0.09217208859577664 1.6344809966866825
GOTERM_BP_ALL GO:0007049~cell cycle 10 30.303030303030305 0.0011238519337889554 PSMA5, HJURP, PSMA4, BRSK2, TXLNG, PIAS1, BRSK1, STXBP4, PSMA7, CDC25B 29 1672 16792 3.4631248968817028 0.75144996460014 0.09465256912092912 1.8084177196422524
GOTERM_BP_ALL GO:0048522~positive regulation of cellular process 17 51.515151515151516 0.0012579879588905068 STX4, NUCKS1, CPNE6, SETD1A, STXBP4, PSMA7, ITM2C, CDC25B, ARHGAP4, RNF114, PLCE1, TOMM7, PSMA5, PSMA4, RAB25, PIAS1, EIF2B5 29 4744 16792 2.074954934000116 0.7895210232535563 0.09867673429195789 2.0221973683786865
GOTERM_BP_ALL GO:0009894~regulation of catabolic process 6 18.181818181818183 0.0013840566952671375 RNF114, PSMA5, PSMA4, BRSK2, PIAS1, PSMA7 29 509 16792 6.825553824266649 0.8199731096461605 0.10162307956969874 2.2227215411042334
GOTERM_BP_ALL GO:0044772~mitotic cell cycle phase transition 6 18.181818181818183 0.0014453201705687364 PSMA5, PSMA4, BRSK2, PIAS1, PSMA7, CDC25B 29 514 16792 6.759157386287401 0.8331400896416582 0.09997204199498633 2.3200277505692757
GOTERM_BP_ALL GO:0044707~single-multicellular organism process 19 57.57575757575758 0.0017242860076098813 CPNE6, SETD1A, UGDH, BRSK2, TXLNG, BRSK1, PSMA7, ITM2C, ARHGAP4, NRAS, RNF114, PLCE1, PSMA5, PSMA4, CSDE1, DDX21, RAB25, PIAS1, EIF2B5 29 5943 16792 1.8511955531572932 0.8819336569362448 0.11192130665654709 2.7619678438912887
GOTERM_BP_ALL GO:0048856~anatomical structure development 18 54.54545454545454 0.0020439474701101044 CPNE6, UGDH, BRSK2, TXLNG, BRSK1, PSMA7, ITM2C, CDC25B, ARHGAP4, NRAS, RNF114, PLCE1, PSMA5, PSMA4, CSDE1, RAB25, PIAS1, EIF2B5 29 5473 16792 1.9043706723287361 0.9205793212234665 0.12481116599161945 3.2660712673369563
GOTERM_BP_ALL GO:0009896~positive regulation of catabolic process 5 15.151515151515152 0.002134983119296321 RNF114, PSMA5, PSMA4, PIAS1, PSMA7 29 333 16792 8.694211452832143 0.9290609783302918 0.12391900391370192 3.4091844370909397
GOTERM_BP_ALL GO:0010564~regulation of cell cycle process 6 18.181818181818183 0.002743910639597825 PSMA5, PSMA4, TXLNG, STXBP4, PSMA7, CDC25B 29 595 16792 5.839003187481889 0.9666810972841425 0.14954382731673244 4.361355746694484
GOTERM_BP_ALL GO:0045862~positive regulation of proteolysis 5 15.151515151515152 0.0027751188964018902 RNF114, PSMA5, PSMA4, PIAS1, PSMA7 29 358 16792 8.087073781544984 0.9679472766399662 0.14476637066002707 4.409917581005485
GOTERM_BP_ALL GO:0045088~regulation of innate immune response 5 15.151515151515152 0.0028314363710726003 NRAS, PSMA5, PSMA4, PIAS1, PSMA7 29 360 16792 8.042145593869733 0.9701117591186799 0.14154525253245476 4.497492248313161
GOTERM_BP_ALL GO:0038095~Fc-epsilon receptor signaling pathway 4 12.121212121212121 0.0032074811977193156 NRAS, PSMA5, PSMA4, PSMA7 29 179 16792 12.939318050471972 0.9812627846119544 0.15271527479021318 5.080321688857936
GOTERM_BP_ALL GO:0043161~proteasome-mediated ubiquitin-dependent protein catabolic process 5 15.151515151515152 0.003279164493509145 RNF114, PSMA5, PSMA4, PIAS1, PSMA7 29 375 16792 7.720459770114943 0.9828589016549377 0.15011229626825695 5.191043706851417
GOTERM_BP_ALL GO:0031329~regulation of cellular catabolic process 5 15.151515151515152 0.0033423146544350585 RNF114, PSMA5, PSMA4, PIAS1, PSMA7 29 377 16792 7.6795024238543865 0.984152061962163 0.14735513036544978 5.288485018598033
GOTERM_BP_ALL GO:0061178~regulation of insulin secretion involved in cellular response to glucose stimulus 3 9.090909090909092 0.003505607437696864 STX4, BRSK2, STXBP4 29 53 16792 32.77553675992192 0.9870617456122616 0.1487258026697862 5.540011872902939
GOTERM_BP_ALL GO:0006521~regulation of cellular amino acid metabolic process 3 9.090909090909092 0.003636696690151777 PSMA5, PSMA4, PSMA7 29 54 16792 32.16858237547893 0.9890063454119725 0.14878201934126556 5.74148052127298
GOTERM_BP_ALL GO:0010498~proteasomal protein catabolic process 5 15.151515151515152 0.004240714061785668 RNF114, PSMA5, PSMA4, PIAS1, PSMA7 29 403 16792 7.184050654573458 0.994810757069536 0.16591466999182614 6.664585329979078
GOTERM_BP_ALL GO:1903322~positive regulation of protein modification by small protein conjugation or removal 4 12.121212121212121 0.004257314482624457 PSMA5, PSMA4, PIAS1, PSMA7 29 198 16792 11.697666318355973 0.9949167602760909 0.1614325133556359 6.689835157059266
GOTERM_BP_ALL GO:0032501~multicellular organismal process 20 60.60606060606061 0.004863234041576141 CPNE6, SETD1A, UGDH, BRSK2, TXLNG, BRSK1, PSMA7, ITM2C, CDC25B, ARHGAP4, NRAS, RNF114, PLCE1, PSMA5, PSMA4, CSDE1, DDX21, RAB25, PIAS1, EIF2B5 29 7027 16792 1.6480275587266848 0.9976073922031449 0.17690972926025472 7.60708561875123
GOTERM_BP_ALL GO:0002479~antigen processing and presentation of exogenous peptide antigen via MHC class I, TAP-dependent 3 9.090909090909092 0.004917585318192908 PSMA5, PSMA4, PSMA7 29 63 16792 27.573070607553365 0.9977638260633693 0.17363474370475018 7.688948566519105
GOTERM_BP_ALL GO:0042590~antigen processing and presentation of exogenous peptide antigen via MHC class I 3 9.090909090909092 0.005384413453070282 PSMA5, PSMA4, PSMA7 29 66 16792 26.319749216300938 0.9987491281946116 0.18334852345883534 8.389279412345086
GOTERM_BP_ALL GO:0022402~cell cycle process 8 24.242424242424242 0.00578947916457488 PSMA5, PSMA4, BRSK2, PIAS1, BRSK1, STXBP4, PSMA7, CDC25B 29 1357 16792 3.4136152262851622 0.9992445548037876 0.19056414126851673 8.992911845377948
GOTERM_BP_ALL GO:0051436~negative regulation of ubiquitin-protein ligase activity involved in mitotic cell cycle 3 9.090909090909092 0.006205936934569982 PSMA5, PSMA4, PSMA7 29 71 16792 24.466245750364255 0.9995502816097536 0.197639144446495 9.609628202448183
GOTERM_BP_ALL GO:0051439~regulation of ubiquitin-protein ligase activity involved in mitotic cell cycle 3 9.090909090909092 0.006376698814497534 PSMA5, PSMA4, PSMA7 29 72 16792 24.126436781609197 0.9996364634092174 0.1974729673422232 9.861367432086022
GOTERM_BP_ALL GO:1904667~negative regulation of ubiquitin protein ligase activity 3 9.090909090909092 0.0065495965129654474 PSMA5, PSMA4, PSMA7 29 73 16792 23.79593764761455 0.9997069215900354 0.19737427281783082 10.115584908355368
GOTERM_BP_ALL GO:0033238~regulation of cellular amine metabolic process 3 9.090909090909092 0.0067246229572293275 PSMA5, PSMA4, PSMA7 29 74 16792 23.474370922646784 0.999764358946033 0.19733759890638058 10.372246973896981
GOTERM_BP_ALL GO:0051437~positive regulation of ubiquitin-protein ligase activity involved in regulation of mitotic cell cycle transition 3 9.090909090909092 0.007081033879249404 PSMA5, PSMA4, PSMA7 29 76 16792 22.85662431941924 0.9998488903078486 0.20194442385170375 10.892770003490194
GOTERM_BP_ALL GO:0032270~positive regulation of cellular protein metabolic process 8 24.242424242424242 0.007405863298114083 RNF114, PLCE1, PSMA5, PSMA4, PIAS1, PSMA7, CDC25B, EIF2B5 29 1420 16792 3.2621661000485673 0.9998992206914796 0.20551759352701648 11.364697508486177
GOTERM_BP_ALL GO:0002758~innate immune response-activating signal transduction 4 12.121212121212121 0.007507458650610516 NRAS, PSMA5, PSMA4, PSMA7 29 243 16792 9.531431814956719 0.9999112154092179 0.20351249747920053 11.51181786200609
GOTERM_BP_ALL GO:0038093~Fc receptor signaling pathway 4 12.121212121212121 0.007507458650610516 NRAS, PSMA5, PSMA4, PSMA7 29 243 16792 9.531431814956719 0.9999112154092179 0.20351249747920053 11.51181786200609
GOTERM_BP_ALL GO:0031145~anaphase-promoting complex-dependent catabolic process 3 9.090909090909092 0.007631439996713656 PSMA5, PSMA4, PSMA7 29 79 16792 21.98865124399825 0.9999239376412993 0.20212912154266038 11.69104495128892
GOTERM_BP_ALL GO:0051444~negative regulation of ubiquitin-protein transferase activity 3 9.090909090909092 0.007819091317348714 PSMA5, PSMA4, PSMA7 29 80 16792 21.713793103448275 0.9999398144355333 0.20228334586328034 11.961665325912863
GOTERM_BP_ALL GO:0002218~activation of innate immune response 4 12.121212121212121 0.00811472333642 NRAS, PSMA5, PSMA4, PSMA7 29 250 16792 9.264551724137931 0.9999583833285177 0.20487044932276532 12.386431256629038
GOTERM_BP_ALL GO:1904668~positive regulation of ubiquitin protein ligase activity 3 9.090909090909092 0.008200626103268396 PSMA5, PSMA4, PSMA7 29 82 16792 21.18418839360807 0.9999626146643124 0.20271134546338931 12.509495827325534
GOTERM_BP_ALL GO:0000209~protein polyubiquitination 4 12.121212121212121 0.008293422571382849 RNF114, PSMA5, PSMA4, PSMA7 29 252 16792 9.191023535851121 0.99996670386938 0.20079032248990458 12.64225406883014
GOTERM_BP_ALL GO:1904666~regulation of ubiquitin protein ligase activity 3 9.090909090909092 0.008988430400023522 PSMA5, PSMA4, PSMA7 29 86 16792 20.198877305533276 0.9999860214803841 0.2116629461224725 13.630566281075318
GOTERM_BP_ALL GO:2000060~positive regulation of protein ubiquitination involved in ubiquitin-dependent protein catabolic process 3 9.090909090909092 0.010018996139185266 PSMA5, PSMA4, PSMA7 29 91 16792 19.08904888215233 0.9999961447348886 0.22872462870225807 15.076750870495726
GOTERM_BP_ALL GO:0030163~protein catabolic process 6 18.181818181818183 0.010107152912338106 RNF114, PSMA5, PSMA4, BRSK2, PIAS1, PSMA7 29 811 16792 4.283855606105702 0.9999965471766412 0.22636845367614444 15.199399671868397
GOTERM_BP_ALL GO:0051247~positive regulation of protein metabolic process 8 24.242424242424242 0.010207081202113926 RNF114, PLCE1, PSMA5, PSMA4, PIAS1, PSMA7, CDC25B, EIF2B5 29 1508 16792 3.0718009695417545 0.9999969528351677 0.2243283495880093 15.338224688048662
GOTERM_BP_ALL GO:0002474~antigen processing and presentation of peptide antigen via MHC class I 3 9.090909090909092 0.010231149052851803 PSMA5, PSMA4, PSMA7 29 92 16792 18.881559220389807 0.9999970431989327 0.22091517153550355 15.371628980039564
GOTERM_BP_ALL GO:0031175~neuron projection development 6 18.181818181818183 0.010415151832988925 ARHGAP4, NRAS, CPNE6, BRSK2, BRSK1, ITM2C 29 817 16792 4.252395222217532 0.9999976511251516 0.22062350239812878 15.626602010106637
GOTERM_BP_ALL GO:0007267~cell-cell signaling 8 24.242424242424242 0.010532651881971061 STX4, PSMA5, PSMA4, CPNE6, BRSK2, BRSK1, STXBP4, PSMA7 29 1517 16792 3.053576705384948 0.9999979722401711 0.21911835028858562 15.789044738106128
GOTERM_BP_ALL GO:1903320~regulation of protein modification by small protein conjugation or removal 4 12.121212121212121 0.01062085111346035 PSMA5, PSMA4, PIAS1, PSMA7 29 276 16792 8.391804097951026 0.9999981841135064 0.21713508922063296 15.910786481160821
GOTERM_BP_ALL GO:0048812~neuron projection morphogenesis 5 15.151515151515152 0.01195667590590745 ARHGAP4, NRAS, CPNE6, BRSK2, BRSK1 29 543 16792 5.331809233504795 0.999999659063669 0.23719726501941352 17.73455623420267
GOTERM_BP_ALL GO:0010647~positive regulation of cell communication 8 24.242424242424242 0.011993100821648285 ARHGAP4, STX4, PLCE1, NUCKS1, PSMA5, PSMA4, PSMA7, ITM2C 29 1555 16792 2.9789555383080164 0.9999996742744484 0.2341246913511259 17.783762504275025
GOTERM_BP_ALL GO:0043085~positive regulation of catalytic activity 8 24.242424242424242 0.012155112635496138 ARHGAP4, STX4, PLCE1, PSMA5, PSMA4, PSMA7, CDC25B, EIF2B5 29 1559 16792 2.9713122912565524 0.9999997341231515 0.233268125749597 18.002289176951123
GOTERM_BP_ALL GO:2000058~regulation of protein ubiquitination involved in ubiquitin-dependent protein catabolic process 3 9.090909090909092 0.012229602101341233 PSMA5, PSMA4, PSMA7 29 101 16792 17.199044042335267 0.999999757821021 0.23098752157454283 18.10257991441746
GOTERM_BP_ALL GO:0023056~positive regulation of signaling 8 24.242424242424242 0.012318737317743194 ARHGAP4, STX4, PLCE1, NUCKS1, PSMA5, PSMA4, PSMA7, ITM2C 29 1563 16792 2.963708165111302 0.9999997834207873 0.22901779889748763 18.22243804115171
GOTERM_BP_ALL GO:0045089~positive regulation of innate immune response 4 12.121212121212121 0.012363592640870115 NRAS, PSMA5, PSMA4, PSMA7 29 292 16792 7.931979215871516 0.9999997952619024 0.2263937358360636 18.282691710127963
GOTERM_BP_ALL GO:0048468~cell development 9 27.27272727272727 0.012631758300515113 ARHGAP4, NRAS, CPNE6, BRSK2, RAB25, BRSK1, ITM2C, CDC25B, EIF2B5 29 1968 16792 2.6480235492010094 0.9999998537173223 0.22740128409113036 18.642047599413058
GOTERM_BP_ALL GO:0051443~positive regulation of ubiquitin-protein transferase activity 3 9.090909090909092 0.012695182840534502 PSMA5, PSMA4, PSMA7 29 103 16792 16.86508202209575 0.9999998649001365 0.22517413200141423 18.726822660206956
GOTERM_BP_ALL GO:0009057~macromolecule catabolic process 7 21.21212121212121 0.012744282310775382 RNF114, PSMA5, PSMA4, CSDE1, BRSK2, PIAS1, PSMA7 29 1201 16792 3.374888742140171 0.999999872967119 0.22279005060863988 18.792393490159863
GOTERM_BP_ALL GO:0038061~NIK/NF-kappaB signaling 3 9.090909090909092 0.013649379521027278 PSMA5, PSMA4, PSMA7 29 107 16792 16.234611666129553 0.9999999591890433 0.23344488284554898 19.992266857777665
GOTERM_BP_ALL GO:0060071~Wnt signaling pathway, planar cell polarity pathway 3 9.090909090909092 0.013649379521027278 PSMA5, PSMA4, PSMA7 29 107 16792 16.234611666129553 0.9999999591890433 0.23344488284554898 19.992266857777665
GOTERM_BP_ALL GO:0065009~regulation of molecular function 11 33.33333333333333 0.013731730148069861 ARHGAP4, STX4, PLCE1, NUCKS1, PSMA5, HJURP, PSMA4, BRSK2, PSMA7, CDC25B, EIF2B5 29 2863 16792 2.2247220783600516 0.9999999631967782 0.2315262929713242 20.100608101432993
GOTERM_BP_ALL GO:0044699~single-organism process 28 84.84848484848484 0.013947721715004668 SETD1A, UGDH, BRSK2, TXLNG, BRSK1, PSMA7, ITM2C, ARHGAP4, STT3A, TOMM7, HJURP, CSDE1, RAB25, DDX21, EIF2B5, STX4, NUCKS1, CPNE6, TOMM40, AK5, STXBP4, CDC25B, NRAS, RNF114, PLCE1, PSMA5, PSMA4, PIAS1 29 13377 16792 1.2120031036287195 0.9999999719374714 0.23161712207454122 20.384114893275928
GOTERM_BP_ALL GO:0090175~regulation of establishment of planar polarity 3 9.090909090909092 0.014384976266746894 PSMA5, PSMA4, PSMA7 29 110 16792 15.791849529780565 0.9999999837947494 0.23488590043762636 20.95516026466655
GOTERM_BP_ALL GO:0006511~ubiquitin-dependent protein catabolic process 5 15.151515151515152 0.014673601486854024 RNF114, PSMA5, PSMA4, PIAS1, PSMA7 29 577 16792 5.017629833263611 0.9999999887231815 0.23595244371549773 21.32999055172826
GOTERM_BP_ALL GO:1903047~mitotic cell cycle process 6 18.181818181818183 0.014700331090088377 PSMA5, PSMA4, BRSK2, PIAS1, PSMA7, CDC25B 29 890 16792 3.903603254552499 0.9999999890956188 0.2333398082902487 21.364619095741453
GOTERM_BP_ALL GO:0048584~positive regulation of response to stimulus 9 27.27272727272727 0.015090408870203227 ARHGAP4, NRAS, STX4, PLCE1, NUCKS1, PSMA5, PSMA4, PSMA7, ITM2C 29 2030 16792 2.5671479531170376 0.9999999933211463 0.2357947312274481 21.868345201415572
GOTERM_BP_ALL GO:0019941~modification-dependent protein catabolic process 5 15.151515151515152 0.015365699942170014 RNF114, PSMA5, PSMA4, PIAS1, PSMA7 29 585 16792 4.949012673150604 0.9999999952750079 0.23662480580680378 22.222017485764756
GOTERM_BP_ALL GO:0007275~multicellular organism development 15 45.45454545454545 0.015496623075682748 CPNE6, UGDH, BRSK2, TXLNG, BRSK1, PSMA7, ITM2C, ARHGAP4, NRAS, RNF114, PLCE1, PSMA5, PSMA4, CSDE1, EIF2B5 29 4877 16792 1.7809139309779192 0.9999999959921989 0.2355066771636427 22.389689577354932
GOTERM_BP_ALL GO:0044106~cellular amine metabolic process 3 9.090909090909092 0.015648449006900093 PSMA5, PSMA4, PSMA7 29 115 16792 15.105247376311844 0.9999999966888058 0.23469349264545847 22.583706935944548
GOTERM_BP_ALL GO:0043632~modification-dependent macromolecule catabolic process 5 15.151515151515152 0.0160783594834948 RNF114, PSMA5, PSMA4, PIAS1, PSMA7 29 593 16792 4.882246903529685 0.9999999980719664 0.23751504543045454 23.1306206100398
GOTERM_BP_ALL GO:0050776~regulation of immune response 6 18.181818181818183 0.016196875780634078 NRAS, STX4, PSMA5, PSMA4, PIAS1, PSMA7 29 912 16792 3.809437386569873 0.9999999983390813 0.23627329214857373 23.28075320305728
GOTERM_BP_ALL GO:0051438~regulation of ubiquitin-protein transferase activity 3 9.090909090909092 0.01669249353589337 PSMA5, PSMA4, PSMA7 29 119 16792 14.597507968704722 0.9999999991099366 0.23982526211507538 23.905609452490516
GOTERM_BP_ALL GO:0090263~positive regulation of canonical Wnt signaling pathway 3 9.090909090909092 0.01722546394915007 PSMA5, PSMA4, PSMA7 29 121 16792 14.356226845255058 0.9999999995450933 0.24373445241997682 24.57222767116378
GOTERM_BP_ALL GO:0051246~regulation of protein metabolic process 10 30.303030303030305 0.0173338943509559 RNF114, PLCE1, PSMA5, PSMA4, BRSK2, PIAS1, PSMA7, ITM2C, CDC25B, EIF2B5 29 2512 16792 2.3050735778607514 0.9999999996031751 0.24234897149957613 24.707175521045986
GOTERM_BP_ALL GO:0001736~establishment of planar polarity 3 9.090909090909092 0.017494663975431205 PSMA5, PSMA4, PSMA7 29 122 16792 14.23855285472018 0.999999999675938 0.24162960837581082 24.906845600540294
GOTERM_BP_ALL GO:0007164~establishment of tissue polarity 3 9.090909090909092 0.017494663975431205 PSMA5, PSMA4, PSMA7 29 122 16792 14.23855285472018 0.999999999675938 0.24162960837581082 24.906845600540294
GOTERM_BP_ALL GO:1901987~regulation of cell cycle phase transition 4 12.121212121212121 0.01796638056902898 PSMA5, PSMA4, STXBP4, PSMA7 29 336 16792 6.893267651888341 0.9999999998211748 0.24463760951356828 25.48983665186605
GOTERM_BP_ALL GO:0009308~amine metabolic process 3 9.090909090909092 0.01803846209541957 PSMA5, PSMA4, PSMA7 29 124 16792 14.008898776418242 0.9999999998367087 0.2428666384182665 25.578546688710844
GOTERM_BP_ALL GO:0030030~cell projection organization 7 21.21212121212121 0.018360367162411153 ARHGAP4, NRAS, CPNE6, BRSK2, RAB25, BRSK1, ITM2C 29 1301 16792 3.115481459884969 0.999999999891187 0.2440447239483985 25.97350390871459
GOTERM_BP_ALL GO:0031397~negative regulation of protein ubiquitination 3 9.090909090909092 0.019429153150228157 PSMA5, PSMA4, PSMA7 29 129 16792 13.465918203688853 0.9999999999717529 0.25371743042663886 27.270776588768886
GOTERM_BP_ALL GO:0010646~regulation of cell communication 11 33.33333333333333 0.01967683513040527 ARHGAP4, STX4, PLCE1, NUCKS1, PSMA5, PSMA4, BRSK2, PIAS1, STXBP4, PSMA7, ITM2C 29 3020 16792 2.1090659968029226 0.9999999999793391 0.2538959343576912 27.568348276084652
GOTERM_BP_ALL GO:0048666~neuron development 6 18.181818181818183 0.020218962123542225 ARHGAP4, NRAS, CPNE6, BRSK2, BRSK1, ITM2C 29 965 16792 3.600214400571735 0.9999999999895831 0.2573282015565532 28.215691545626488
GOTERM_BP_ALL GO:0000278~mitotic cell cycle 6 18.181818181818183 0.020464793494273333 PSMA5, PSMA4, BRSK2, PIAS1, PSMA7, CDC25B 29 968 16792 3.5890567113137646 0.9999999999923648 0.25744181786354536 28.507441359172837
GOTERM_BP_ALL GO:0051347~positive regulation of transferase activity 5 15.151515151515152 0.020690557231650523 PLCE1, PSMA5, PSMA4, PSMA7, CDC25B 29 640 16792 4.523706896551724 0.9999999999942603 0.25733694469059853 28.774394651719426
GOTERM_BP_ALL GO:0051726~regulation of cell cycle 6 18.181818181818183 0.021130085307102933 PSMA5, PSMA4, TXLNG, STXBP4, PSMA7, CDC25B 29 976 16792 3.559638213680045 0.9999999999967075 0.2595131621488087 29.291431575007167
GOTERM_BP_ALL GO:0044265~cellular macromolecule catabolic process 6 18.181818181818183 0.021130085307102933 RNF114, PSMA5, PSMA4, CSDE1, PIAS1, PSMA7 29 976 16792 3.559638213680045 0.9999999999967075 0.2595131621488087 29.291431575007167
GOTERM_BP_ALL GO:0001738~morphogenesis of a polarized epithelium 3 9.090909090909092 0.021155918269943803 PSMA5, PSMA4, PSMA7 29 135 16792 12.867432950191569 0.9999999999968133 0.257281895076092 29.32171021440765
GOTERM_BP_ALL GO:0023051~regulation of signaling 11 33.33333333333333 0.0219317052761394 ARHGAP4, STX4, PLCE1, NUCKS1, PSMA5, PSMA4, BRSK2, PIAS1, STXBP4, PSMA7, ITM2C 29 3070 16792 2.074716387734471 0.9999999999988058 0.26290624189095646 30.22535617414882
GOTERM_BP_ALL GO:0065008~regulation of biological quality 12 36.36363636363637 0.02198889877056391 ARHGAP4, STX4, PLCE1, TOMM7, NUCKS1, PSMA5, PSMA4, BRSK2, PCSK7, BRSK1, STXBP4, PSMA7 29 3548 16792 1.9584029856548613 0.9999999999988893 0.2610194240667376 30.291544904975876
GOTERM_BP_ALL GO:0033209~tumor necrosis factor-mediated signaling pathway 3 9.090909090909092 0.022341591135588784 PSMA5, PSMA4, PSMA7 29 139 16792 12.49714710989829 0.9999999999992893 0.2621755612667187 30.698407621572343
GOTERM_BP_ALL GO:0051603~proteolysis involved in cellular protein catabolic process 5 15.151515151515152 0.022542234448448766 RNF114, PSMA5, PSMA4, PIAS1, PSMA7 29 657 16792 4.406655119928621 0.9999999999994488 0.2617791678640131 30.928872390397732
GOTERM_BP_ALL GO:0002429~immune response-activating cell surface receptor signaling pathway 4 12.121212121212121 0.02264105946074886 NRAS, PSMA5, PSMA4, PSMA7 29 367 16792 6.3110025368787 0.9999999999995136 0.2603772683207163 31.042121147653933
GOTERM_BP_ALL GO:1903321~negative regulation of protein modification by small protein conjugation or removal 3 9.090909090909092 0.022642265380663083 PSMA5, PSMA4, PSMA7 29 140 16792 12.407881773399016 0.9999999999995144 0.2580372422096454 31.04350199775344
GOTERM_BP_ALL GO:0009653~anatomical structure morphogenesis 10 30.303030303030305 0.022988618585320995 ARHGAP4, NRAS, PSMA5, PSMA4, CPNE6, UGDH, BRSK2, RAB25, BRSK1, PSMA7 29 2631 16792 2.2008152138298014 0.9999999999996869 0.25912110953206124 31.439024917179758
GOTERM_BP_ALL GO:0043488~regulation of mRNA stability 3 9.090909090909092 0.024170870242323464 PSMA5, PSMA4, PSMA7 29 145 16792 11.980023781212843 0.9999999999999301 0.2682230318204275 32.773137411020805
GOTERM_BP_ALL GO:0035556~intracellular signal transduction 10 30.303030303030305 0.02438796475780654 ARHGAP4, NRAS, PLCE1, PSMA5, PSMA4, BRSK2, RAB25, PIAS1, BRSK1, PSMA7 29 2657 16792 2.1792791974355317 0.9999999999999469 0.26794797608883736 33.01545486448545
GOTERM_BP_ALL GO:0031347~regulation of defense response 5 15.151515151515152 0.024729926023702914 NRAS, PSMA5, PSMA4, PIAS1, PSMA7 29 676 16792 4.282799428688023 0.9999999999999656 0.26885030663990717 33.39548493526087
GOTERM_BP_ALL GO:0007166~cell surface receptor signaling pathway 10 30.303030303030305 0.0250546739405397 NRAS, STX4, PLCE1, NUCKS1, PSMA5, PSMA4, PIAS1, STXBP4, PSMA7, ITM2C 29 2669 16792 2.169481014457178 0.9999999999999772 0.2695749844413534 33.75451155831129
GOTERM_BP_ALL GO:0016310~phosphorylation 9 27.27272727272727 0.025418246629363997 NRAS, PLCE1, PSMA5, PSMA4, BRSK2, AK5, BRSK1, PSMA7, CDC25B 29 2229 16792 2.3379588805866245 0.9999999999999857 0.2706418355828696 34.154306073302095
GOTERM_BP_ALL GO:0050778~positive regulation of immune response 5 15.151515151515152 0.025688793365320196 NRAS, STX4, PSMA5, PSMA4, PSMA7 29 684 16792 4.232708207299859 0.9999999999999898 0.27084295168719974 34.45033622407381
GOTERM_BP_ALL GO:0071840~cellular component organization or biogenesis 17 51.515151515151516 0.025770053173488523 STX4, NUCKS1, CPNE6, SETD1A, BRSK2, TOMM40, BRSK1, ITM2C, CDC25B, ARHGAP4, NRAS, PLCE1, TOMM7, HJURP, DDX21, RAB25, PIAS1 29 6265 16792 1.5712029061287391 0.9999999999999908 0.26933629126664815 34.53900589904507
GOTERM_BP_ALL GO:0030073~insulin secretion 3 9.090909090909092 0.026059918877152772 STX4, BRSK2, STXBP4 29 151 16792 11.503996346197763 0.9999999999999937 0.2697197811632027 34.85438769733166
GOTERM_BP_ALL GO:0048583~regulation of response to stimulus 12 36.36363636363637 0.02613090591277315 ARHGAP4, NRAS, STX4, PLCE1, NUCKS1, PSMA5, PSMA4, BRSK2, PIAS1, STXBP4, PSMA7, ITM2C 29 3636 16792 1.9110048935928075 0.9999999999999942 0.268159558071251 34.93140588525757
GOTERM_BP_ALL GO:0044257~cellular protein catabolic process 5 15.151515151515152 0.02629952490343502 RNF114, PSMA5, PSMA4, PIAS1, PSMA7 29 689 16792 4.201991892297683 0.9999999999999953 0.26748386326947116 35.114008576486654
GOTERM_BP_ALL GO:0043487~regulation of RNA stability 3 9.090909090909092 0.026380480974070857 PSMA5, PSMA4, PSMA7 29 152 16792 11.42831215970962 0.9999999999999958 0.26605622396863804 35.20150743659156
GOTERM_BP_ALL GO:0030154~cell differentiation 12 36.36363636363637 0.026943750914242358 ARHGAP4, NRAS, RNF114, CPNE6, BRSK2, DDX21, RAB25, PIAS1, BRSK1, ITM2C, CDC25B, EIF2B5 29 3652 16792 1.9026324734675377 0.9999999999999979 0.2688176232211964 35.80724202041987
GOTERM_BP_ALL GO:0030177~positive regulation of Wnt signaling pathway 3 9.090909090909092 0.02702645549156753 PSMA5, PSMA4, PSMA7 29 154 16792 11.279892521271831 0.9999999999999981 0.26742191790978764 35.89573298389861
GOTERM_BP_ALL GO:0035567~non-canonical Wnt signaling pathway 3 9.090909090909092 0.027351856185475098 PSMA5, PSMA4, PSMA7 29 155 16792 11.207119021134593 0.9999999999999988 0.26810702329903435 36.242790196673106
GOTERM_BP_ALL GO:0009967~positive regulation of signal transduction 7 21.21212121212121 0.027738929560922616 ARHGAP4, PLCE1, NUCKS1, PSMA5, PSMA4, PSMA7, ITM2C 29 1428 16792 2.8384043272481407 0.9999999999999992 0.269297190045931 36.653328439429366
GOTERM_BP_ALL GO:0030150~protein import into mitochondrial matrix 2 6.0606060606060606 0.027984985959841155 TOMM7, TOMM40 29 17 16792 68.12170385395537 0.9999999999999994 0.26929457951771996 36.9130100412623
GOTERM_BP_ALL GO:0044093~positive regulation of molecular function 8 24.242424242424242 0.028094715435776737 ARHGAP4, STX4, PLCE1, PSMA5, PSMA4, PSMA7, CDC25B, EIF2B5 29 1840 16792 2.5175412293853072 0.9999999999999996 0.2681686799513425 37.02849334444952
GOTERM_BP_ALL GO:0002768~immune response-regulating cell surface receptor signaling pathway 4 12.121212121212121 0.028104070866320875 NRAS, PSMA5, PSMA4, PSMA7 29 399 16792 5.804856970011235 0.9999999999999996 0.26623841583560326 37.038330157823886
GOTERM_BP_ALL GO:0006950~response to stress 12 36.36363636363637 0.02825204343711888 NRAS, STX4, TOMM7, NUCKS1, PSMA5, PSMA4, BRSK2, PIAS1, BRSK1, STXBP4, PSMA7, EIF2B5 29 3677 16792 1.8896964354374348 0.9999999999999996 0.26546552102987 37.193725004246566
GOTERM_BP_ALL GO:0010565~regulation of cellular ketone metabolic process 3 9.090909090909092 0.028337641911314417 PSMA5, PSMA4, PSMA7 29 158 16792 10.994325621999126 0.9999999999999997 0.2642014044423804 37.28345269415696
GOTERM_BP_ALL GO:0031349~positive regulation of defense response 4 12.121212121212121 0.028649472509130015 NRAS, PSMA5, PSMA4, PSMA7 29 402 16792 5.761537141876823 0.9999999999999998 0.26477076691103363 37.609309539375445
GOTERM_BP_ALL GO:0030162~regulation of proteolysis 5 15.151515151515152 0.028701097258355096 RNF114, PSMA5, PSMA4, PIAS1, PSMA7 29 708 16792 4.089226573154101 0.9999999999999998 0.2632627831901846 37.6631028608484
GOTERM_BP_ALL GO:0006468~protein phosphorylation 8 24.242424242424242 0.028999048971841575 NRAS, PLCE1, PSMA5, PSMA4, BRSK2, BRSK1, PSMA7, CDC25B 29 1852 16792 2.501228867207865 0.9999999999999999 0.2637226243639542 37.97272097297044
GOTERM_BP_ALL GO:0022008~neurogenesis 7 21.21212121212121 0.029377505287704813 ARHGAP4, NRAS, CPNE6, BRSK2, BRSK1, ITM2C, EIF2B5 29 1447 16792 2.8011343326263614 0.9999999999999999 0.26480456919660533 38.363915442569265
GOTERM_BP_ALL GO:0002478~antigen processing and presentation of exogenous peptide antigen 3 9.090909090909092 0.029674167961928826 PSMA5, PSMA4, PSMA7 29 162 16792 10.722860791826308 0.9999999999999999 0.2652347652835346 38.66894327468289
GOTERM_BP_ALL GO:0090090~negative regulation of canonical Wnt signaling pathway 3 9.090909090909092 0.030692969415794833 PSMA5, PSMA4, PSMA7 29 165 16792 10.527899686520376 1.0 0.27118697773198597 39.70572166685723
GOTERM_BP_ALL GO:0007409~axonogenesis 4 12.121212121212121 0.03069795777002759 ARHGAP4, NRAS, BRSK2, BRSK1 29 413 16792 5.6080821574684805 1.0 0.26934801175357037 39.71075733788621
GOTERM_BP_ALL GO:0050852~T cell receptor signaling pathway 3 9.090909090909092 0.031379897286324024 PSMA5, PSMA4, PSMA7 29 167 16792 10.401817055544084 1.0 0.27262543179388465 40.395462851650464
GOTERM_BP_ALL GO:0023061~signal release 4 12.121212121212121 0.03146180431855418 STX4, BRSK2, BRSK1, STXBP4 29 417 16792 5.554287604399239 1.0 0.2713812954937572 40.477209462382
GOTERM_BP_ALL GO:1901575~organic substance catabolic process 8 24.242424242424242 0.03191526382276025 RNF114, PLCE1, PSMA5, PSMA4, CSDE1, BRSK2, PIAS1, PSMA7 29 1889 16792 2.4522370895018346 1.0 0.27290142033297193 40.92788060552191
GOTERM_BP_ALL GO:0019884~antigen processing and presentation of exogenous antigen 3 9.090909090909092 0.03207295357141143 PSMA5, PSMA4, PSMA7 29 169 16792 10.278718628851253 1.0 0.27223114473774157 41.083848925026736
GOTERM_BP_ALL GO:0050796~regulation of insulin secretion 3 9.090909090909092 0.03418844115732513 STX4, BRSK2, STXBP4 29 175 16792 9.926305418719213 1.0 0.28569914654124073 43.139226480270324
GOTERM_BP_ALL GO:0050790~regulation of catalytic activity 9 27.27272727272727 0.03431168159476697 ARHGAP4, STX4, PLCE1, PSMA5, PSMA4, BRSK2, PSMA7, CDC25B, EIF2B5 29 2357 16792 2.210992933741021 1.0 0.28471024419898994 43.25686620657374
GOTERM_BP_ALL GO:0048731~system development 13 39.39393939393939 0.03443282492383053 CPNE6, BRSK2, TXLNG, BRSK1, PSMA7, ITM2C, ARHGAP4, NRAS, PLCE1, PSMA5, PSMA4, CSDE1, EIF2B5 29 4291 16792 1.754241033759513 1.0 0.2837205144579453 43.37228150502752
GOTERM_BP_ALL GO:0010033~response to organic substance 10 30.303030303030305 0.03477746782957198 STX4, NUCKS1, PSMA5, PSMA4, BRSK2, DDX21, PIAS1, STXBP4, PSMA7, EIF2B5 29 2822 16792 2.051858549817933 1.0 0.2843123062289239 43.699424984402704
GOTERM_BP_ALL GO:0000904~cell morphogenesis involved in differentiation 5 15.151515151515152 0.03490561906989735 ARHGAP4, NRAS, BRSK2, RAB25, BRSK1 29 753 16792 3.8448504831249712 1.0 0.2833892716486497 43.820616306631436
GOTERM_BP_ALL GO:0065007~biological regulation 25 75.75757575757575 0.0354356195998364 SETD1A, BRSK2, TXLNG, BRSK1, PSMA7, ITM2C, ARHGAP4, TOMM7, HJURP, CSDE1, RAB25, DDX21, PCSK7, EIF2B5, STX4, NUCKS1, CPNE6, STXBP4, CDC25B, NRAS, PLCE1, RNF114, PSMA5, PSMA4, PIAS1 29 11548 16792 1.253538454188216 1.0 0.2852556083830501 44.319237404432734
GOTERM_BP_ALL GO:0048002~antigen processing and presentation of peptide antigen 3 9.090909090909092 0.03562858383727516 PSMA5, PSMA4, PSMA7 29 179 16792 9.704488537853978 1.0 0.2847853247606348 44.499743416127856
GOTERM_BP_ALL GO:0036211~protein modification process 12 36.36363636363637 0.03654849442924433 NRAS, RNF114, PLCE1, STT3A, PSMA5, PSMA4, SETD1A, BRSK2, PIAS1, BRSK1, PSMA7, CDC25B 29 3818 16792 1.81990932244721 1.0 0.28925498090602075 45.35273920794589
GOTERM_BP_ALL GO:0006464~cellular protein modification process 12 36.36363636363637 0.03654849442924433 NRAS, RNF114, PLCE1, STT3A, PSMA5, PSMA4, SETD1A, BRSK2, PIAS1, BRSK1, PSMA7, CDC25B 29 3818 16792 1.81990932244721 1.0 0.28925498090602075 45.35273920794589
GOTERM_BP_ALL GO:0031398~positive regulation of protein ubiquitination 3 9.090909090909092 0.03672409256893911 PSMA5, PSMA4, PSMA7 29 182 16792 9.544524441076165 1.0 0.28864962957318097 45.5141595118078
GOTERM_BP_ALL GO:0061564~axon development 4 12.121212121212121 0.03709044429757632 ARHGAP4, NRAS, BRSK2, BRSK1 29 445 16792 5.204804339403332 1.0 0.28932604485797564 45.849492495065725
GOTERM_BP_ALL GO:0010604~positive regulation of macromolecule metabolic process 10 30.303030303030305 0.03726304305557105 RNF114, PLCE1, NUCKS1, PSMA5, PSMA4, DDX21, PIAS1, PSMA7, CDC25B, EIF2B5 29 2856 16792 2.0274316623201005 1.0 0.2887097897900217 46.006805407424636
GOTERM_BP_ALL GO:0031401~positive regulation of protein modification process 6 18.181818181818183 0.03843183457896315 PLCE1, PSMA5, PSMA4, PIAS1, PSMA7, CDC25B 29 1143 16792 3.0395510905964342 1.0 0.29463731329037435 47.06085373446841
GOTERM_BP_ALL GO:0050789~regulation of biological process 24 72.72727272727273 0.03958347602256641 STX4, NUCKS1, CPNE6, SETD1A, BRSK2, TXLNG, STXBP4, BRSK1, PSMA7, ITM2C, CDC25B, ARHGAP4, NRAS, RNF114, PLCE1, TOMM7, PSMA5, HJURP, PSMA4, CSDE1, DDX21, RAB25, PIAS1, EIF2B5 29 10922 16792 1.2723702239706003 1.0 0.3003304778601035 48.08052507170779
GOTERM_BP_ALL GO:0019538~protein metabolic process 15 45.45454545454545 0.040815600177303554 SETD1A, BRSK2, BRSK1, PSMA7, ITM2C, CDC25B, NRAS, RNF114, PLCE1, STT3A, PSMA5, PSMA4, PCSK7, PIAS1, EIF2B5 29 5457 16792 1.5916285947185838 1.0 0.30641781352573927 49.15103324707315
GOTERM_BP_ALL GO:0048858~cell projection morphogenesis 5 15.151515151515152 0.04168492355000578 ARHGAP4, NRAS, CPNE6, BRSK2, BRSK1 29 797 16792 3.6325877211958644 1.0 0.31010371006922777 49.89382841197365
GOTERM_BP_ALL GO:0010608~posttranscriptional regulation of gene expression 4 12.121212121212121 0.04298120646645007 PSMA5, PSMA4, PSMA7, EIF2B5 29 472 16792 4.907071887784921 1.0 0.3163686986778246 50.98255144267678
GOTERM_BP_ALL GO:0009056~catabolic process 8 24.242424242424242 0.043058843973816284 RNF114, PLCE1, PSMA5, PSMA4, CSDE1, BRSK2, PIAS1, PSMA7 29 2012 16792 2.3023239871118117 1.0 0.31503859546257473 51.04704790653458
GOTERM_BP_ALL GO:0010817~regulation of hormone levels 4 12.121212121212121 0.04366352611923827 STX4, BRSK2, PCSK7, STXBP4 29 475 16792 4.876079854809437 1.0 0.3169450197372363 51.54666202782088
GOTERM_BP_ALL GO:0030178~negative regulation of Wnt signaling pathway 3 9.090909090909092 0.043959018764448826 PSMA5, PSMA4, PSMA7 29 201 16792 8.642305712815233 1.0 0.3169515758427631 51.78906641805582
GOTERM_BP_ALL GO:0090276~regulation of peptide hormone secretion 3 9.090909090909092 0.04435358993963878 STX4, BRSK2, STXBP4 29 202 16792 8.599522021167633 1.0 0.3175546942116936 52.110974890583314
GOTERM_BP_ALL GO:0032990~cell part morphogenesis 5 15.151515151515152 0.045001576046070246 ARHGAP4, NRAS, CPNE6, BRSK2, BRSK1 29 817 16792 3.5436626851812774 1.0 0.31966171600022286 52.63525799933297
GOTERM_BP_ALL GO:0002791~regulation of peptide secretion 3 9.090909090909092 0.04634646559459051 STX4, BRSK2, STXBP4 29 207 16792 8.391804097951024 1.0 0.3258409717140197 53.706260474321695
GOTERM_BP_ALL GO:0016043~cellular component organization 16 48.484848484848484 0.04712887760944996 STX4, NUCKS1, CPNE6, SETD1A, BRSK2, TOMM40, BRSK1, ITM2C, CDC25B, ARHGAP4, NRAS, PLCE1, TOMM7, HJURP, RAB25, PIAS1 29 6109 16792 1.5165414509965511 1.0 0.32862992584209294 54.318834223070176
GOTERM_BP_ALL GO:0090087~regulation of peptide transport 3 9.090909090909092 0.047152861659133634 STX4, BRSK2, STXBP4 29 209 16792 8.311499752516086 1.0 0.326994981585218 54.33749134442479
GOTERM_BP_ALL GO:0007346~regulation of mitotic cell cycle 4 12.121212121212121 0.04739552334224761 PSMA5, PSMA4, PSMA7, CDC25B 29 491 16792 4.717185195589578 1.0 0.32663765947730694 54.52585542294308
GOTERM_BP_ALL GO:0045087~innate immune response 5 15.151515151515152 0.048288995783013246 NRAS, PSMA5, PSMA4, PIAS1, PSMA7 29 836 16792 3.4631248968817028 1.0 0.33000143466437604 55.21313970311799
GOTERM_BP_ALL GO:0048667~cell morphogenesis involved in neuron differentiation 4 12.121212121212121 0.04859369688734917 ARHGAP4, NRAS, BRSK2, BRSK1 29 496 16792 4.669632925472747 1.0 0.32998378622711266 55.4452868963585
GOTERM_BP_ALL GO:0002757~immune response-activating signal transduction 4 12.121212121212121 0.04907719831315051 NRAS, PSMA5, PSMA4, PSMA7 29 498 16792 4.650879379587314 1.0 0.3309723197106055 55.81134322032215
GOTERM_BP_ALL GO:0048869~cellular developmental process 12 36.36363636363637 0.04912492539764101 ARHGAP4, NRAS, RNF114, CPNE6, BRSK2, DDX21, RAB25, PIAS1, BRSK1, ITM2C, CDC25B, EIF2B5 29 3992 16792 1.7405846175108837 1.0 0.32951348321993446 55.84732368906267
GOTERM_BP_ALL GO:0000165~MAPK cascade 5 15.151515151515152 0.049176239156856434 NRAS, PLCE1, PSMA5, PSMA4, PSMA7 29 841 16792 3.4425355693140354 1.0 0.3280901096693333 55.885977408794304
GOTERM_BP_ALL GO:0030182~neuron differentiation 6 18.181818181818183 0.04960096719285026 ARHGAP4, NRAS, CPNE6, BRSK2, BRSK1, ITM2C 29 1226 16792 2.83377397761152 1.0 0.3287510656669229 56.20470033065552
GOTERM_BP_ALL GO:0008284~positive regulation of cell proliferation 5 15.151515151515152 0.050615007150742186 STX4, SETD1A, RAB25, STXBP4, CDC25B 29 849 16792 3.41009707160554 1.0 0.3326363538161037 56.956936117227364
GOTERM_BP_ALL GO:0000902~cell morphogenesis 6 18.181818181818183 0.051660183134875824 ARHGAP4, NRAS, CPNE6, BRSK2, RAB25, BRSK1 29 1240 16792 2.8017797552836483 1.0 0.3366254053637101 57.71956920683429
GOTERM_BP_ALL GO:0042787~protein ubiquitination involved in ubiquitin-dependent protein catabolic process 3 9.090909090909092 0.05251988988483371 PSMA5, PSMA4, PSMA7 29 222 16792 7.824790307548929 1.0 0.33955420305100015 58.33734758359705
GOTERM_BP_ALL GO:0009893~positive regulation of metabolic process 10 30.303030303030305 0.05411038820559832 RNF114, PLCE1, NUCKS1, PSMA5, PSMA4, DDX21, PIAS1, PSMA7, CDC25B, EIF2B5 29 3052 16792 1.897229628960094 1.0 0.34630771364938906 59.45799692985474
GOTERM_BP_ALL GO:0019882~antigen processing and presentation 3 9.090909090909092 0.054640520749371035 PSMA5, PSMA4, PSMA7 29 227 16792 7.652438098131551 1.0 0.3473853143244984 59.825193891500426
GOTERM_BP_ALL GO:0050794~regulation of cellular process 23 69.6969696969697 0.05477037709655243 STX4, NUCKS1, CPNE6, SETD1A, BRSK2, TXLNG, STXBP4, BRSK1, PSMA7, ITM2C, CDC25B, ARHGAP4, NRAS, RNF114, PLCE1, TOMM7, PSMA5, HJURP, PSMA4, CSDE1, RAB25, PIAS1, EIF2B5 29 10489 16792 1.269691400843577 1.0 0.3463630024818837 59.91466197471438
GOTERM_BP_ALL GO:0050851~antigen receptor-mediated signaling pathway 3 9.090909090909092 0.05506831162350396 PSMA5, PSMA4, PSMA7 29 228 16792 7.618874773139746 1.0 0.3462246289521267 60.11922604099753
GOTERM_BP_ALL GO:0043412~macromolecule modification 12 36.36363636363637 0.055237308326292554 NRAS, RNF114, PLCE1, STT3A, PSMA5, PSMA4, SETD1A, BRSK2, PIAS1, BRSK1, PSMA7, CDC25B 29 4065 16792 1.709326886372312 1.0 0.34542243125760663 60.23482459307603
GOTERM_BP_ALL GO:0042180~cellular ketone metabolic process 3 9.090909090909092 0.05549731259492256 PSMA5, PSMA4, PSMA7 29 229 16792 7.585604577623852 1.0 0.3450969689276707 60.412061071949495
GOTERM_BP_ALL GO:0023014~signal transduction by protein phosphorylation 5 15.151515151515152 0.05583639229800584 NRAS, PLCE1, PSMA5, PSMA4, PSMA7 29 877 16792 3.301222820744702 1.0 0.3451798320898172 60.64208711031605
GOTERM_BP_ALL GO:0050793~regulation of developmental process 8 24.242424242424242 0.05584936577828784 ARHGAP4, PSMA5, PSMA4, CPNE6, TXLNG, PIAS1, PSMA7, ITM2C 29 2129 16792 2.175798901864239 1.0 0.34360333312515134 60.65086314243852
GOTERM_BP_ALL GO:0007264~small GTPase mediated signal transduction 4 12.121212121212121 0.056357029346324326 ARHGAP4, NRAS, PLCE1, RAB25 29 527 16792 4.394948635739056 1.0 0.344548070227527 60.99283864437759
GOTERM_BP_ALL GO:0006796~phosphate-containing compound metabolic process 10 30.303030303030305 0.05718841575283434 NRAS, PLCE1, PSMA5, PSMA4, CPNE6, BRSK2, AK5, BRSK1, PSMA7, CDC25B 29 3083 16792 1.8781527173487538 1.0 0.34710652085058613 61.54686533980163
GOTERM_BP_ALL GO:0002764~immune response-regulating signaling pathway 4 12.121212121212121 0.057400241970133666 NRAS, PSMA5, PSMA4, PSMA7 29 531 16792 4.361841678031041 1.0 0.34654387020386057 61.686838911866516
GOTERM_BP_ALL GO:0032446~protein modification by small protein conjugation 5 15.151515151515152 0.05777104632890183 RNF114, PSMA5, PSMA4, PIAS1, PSMA7 29 887 16792 3.264004976091436 1.0 0.3467766035812472 61.93071396928412
GOTERM_BP_ALL GO:0006793~phosphorus metabolic process 10 30.303030303030305 0.057797718101170924 NRAS, PLCE1, PSMA5, PSMA4, CPNE6, BRSK2, AK5, BRSK1, PSMA7, CDC25B 29 3089 16792 1.8745046382603456 1.0 0.34530786236980704 61.94819950312409
GOTERM_BP_ALL GO:0080134~regulation of response to stress 6 18.181818181818183 0.058625845516194645 NRAS, PSMA5, PSMA4, BRSK2, PIAS1, PSMA7 29 1285 16792 2.7036629545149604 1.0 0.3477909732068628 62.48737025843285
GOTERM_BP_ALL GO:0042221~response to chemical 12 36.36363636363637 0.05990966337674694 NRAS, STX4, NUCKS1, PSMA5, PSMA4, CPNE6, BRSK2, DDX21, PIAS1, STXBP4, PSMA7, EIF2B5 29 4117 16792 1.6877371370180831 1.0 0.3524512842142419 63.309076804276366
GOTERM_BP_ALL GO:2000026~regulation of multicellular organismal development 7 21.21212121212121 0.06056747914663611 ARHGAP4, PSMA5, PSMA4, CPNE6, TXLNG, PSMA7, ITM2C 29 1721 16792 2.3551664028531927 1.0 0.3540298736755958 63.72353730620431
GOTERM_BP_ALL GO:0060828~regulation of canonical Wnt signaling pathway 3 9.090909090909092 0.06073794202468188 PSMA5, PSMA4, PSMA7 29 241 16792 7.2078981256259835 1.0 0.3532588121915494 63.830219401457875
GOTERM_BP_ALL GO:0030072~peptide hormone secretion 3 9.090909090909092 0.06073794202468188 STX4, BRSK2, STXBP4 29 241 16792 7.2078981256259835 1.0 0.3532588121915494 63.830219401457875
GOTERM_BP_ALL GO:0071356~cellular response to tumor necrosis factor 3 9.090909090909092 0.06207423873557314 PSMA5, PSMA4, PSMA7 29 244 16792 7.11927642736009 1.0 0.358034775653543 64.6563822943115
GOTERM_BP_ALL GO:0070887~cellular response to chemical stimulus 9 27.27272727272727 0.06224658540370827 STX4, NUCKS1, PSMA5, PSMA4, CPNE6, PIAS1, STXBP4, PSMA7, EIF2B5 29 2648 16792 1.9680175018231065 1.0 0.35726497610233443 64.76163668048314
GOTERM_BP_ALL GO:0002253~activation of immune response 4 12.121212121212121 0.06248278640315329 NRAS, PSMA5, PSMA4, PSMA7 29 550 16792 4.211159874608151 1.0 0.3568026214302691 64.90541002502917
GOTERM_BP_ALL GO:0051239~regulation of multicellular organismal process 9 27.27272727272727 0.06353049247116865 ARHGAP4, PLCE1, PSMA5, PSMA4, CPNE6, TXLNG, RAB25, PSMA7, ITM2C 29 2659 16792 1.9598760228761138 1.0 0.3601265266962317 65.53652849799448
GOTERM_BP_ALL GO:0019221~cytokine-mediated signaling pathway 4 12.121212121212121 0.06357934142565778 PSMA5, PSMA4, PIAS1, PSMA7 29 554 16792 4.180754388148886 1.0 0.35878977066173057 65.5656927272483
GOTERM_BP_ALL GO:0032989~cellular component morphogenesis 6 18.181818181818183 0.06458081010515007 ARHGAP4, NRAS, CPNE6, BRSK2, RAB25, BRSK1 29 1321 16792 2.6299825106371872 1.0 0.3618501737171823 66.15851823622106
GOTERM_BP_ALL GO:0002790~peptide secretion 3 9.090909090909092 0.0647773022482011 STX4, BRSK2, STXBP4 29 250 16792 6.948413793103448 1.0 0.36119753639451513 66.27370328233876
GOTERM_BP_ALL GO:0051716~cellular response to stimulus 17 51.515151515151516 0.06565464727616054 STX4, NUCKS1, CPNE6, BRSK2, BRSK1, STXBP4, PSMA7, ITM2C, ARHGAP4, NRAS, PLCE1, TOMM7, PSMA5, PSMA4, RAB25, PIAS1, EIF2B5 29 6927 16792 1.4210460815499568 1.0 0.3636442247164574 66.78353487917279
GOTERM_BP_ALL GO:2000027~regulation of organ morphogenesis 3 9.090909090909092 0.06568721431095853 PSMA5, PSMA4, PSMA7 29 252 16792 6.893267651888341 1.0 0.36225141230353575 66.80231988276788
GOTERM_BP_ALL GO:0031396~regulation of protein ubiquitination 3 9.090909090909092 0.0661438164711253 PSMA5, PSMA4, PSMA7 29 253 16792 6.866021534687202 1.0 0.3627781920236647 67.06464527834866
GOTERM_BP_ALL GO:0046883~regulation of hormone secretion 3 9.090909090909092 0.06660150990668472 STX4, BRSK2, STXBP4 29 254 16792 6.838989953841977 1.0 0.36330484209886704 67.3256445590497
GOTERM_BP_ALL GO:0060255~regulation of macromolecule metabolic process 15 45.45454545454545 0.06766988796627935 NUCKS1, SETD1A, BRSK2, TXLNG, PSMA7, ITM2C, CDC25B, RNF114, PLCE1, PSMA5, PSMA4, CSDE1, DDX21, PIAS1, EIF2B5 29 5815 16792 1.493640110297388 1.0 0.36653497133274127 67.92735292268692
GOTERM_BP_ALL GO:0034612~response to tumor necrosis factor 3 9.090909090909092 0.07076910203511233 PSMA5, PSMA4, PSMA7 29 263 16792 6.604956077094532 1.0 0.37857632400467 69.61452848733019
GOTERM_BP_ALL GO:0048699~generation of neurons 6 18.181818181818183 0.0708763332059508 ARHGAP4, NRAS, CPNE6, BRSK2, BRSK1, ITM2C 29 1357 16792 2.560211419713872 1.0 0.37749802375245267 69.67138551459571
GOTERM_BP_ALL GO:0044743~intracellular protein transmembrane import 2 6.0606060606060606 0.07088593630877951 TOMM7, TOMM40 29 44 16792 26.31974921630094 1.0 0.3760086494315631 69.67647248009709
GOTERM_BP_ALL GO:0051338~regulation of transferase activity 5 15.151515151515152 0.07189416537873916 PLCE1, PSMA5, PSMA4, PSMA7, CDC25B 29 955 16792 3.031594150568695 1.0 0.3788087894910549 70.20612040934952
GOTERM_BP_ALL GO:0009966~regulation of signal transduction 9 27.27272727272727 0.07198204402204411 ARHGAP4, STX4, PLCE1, NUCKS1, PSMA5, PSMA4, PIAS1, PSMA7, ITM2C 29 2728 16792 1.9103043786024876 1.0 0.37766445982981767 70.25187157283
GOTERM_BP_ALL GO:0002684~positive regulation of immune system process 5 15.151515151515152 0.07299860504585426 NRAS, STX4, PSMA5, PSMA4, PSMA7 29 960 16792 3.0158045977011496 1.0 0.38046053087611875 70.7763410743076
GOTERM_BP_ALL GO:0015833~peptide transport 3 9.090909090909092 0.0731212437849056 STX4, BRSK2, STXBP4 29 268 16792 6.481729284611425 1.0 0.3794691503596871 70.83902364111529
GOTERM_BP_ALL GO:0002682~regulation of immune system process 6 18.181818181818183 0.07470578986865307 NRAS, STX4, PSMA5, PSMA4, PIAS1, PSMA7 29 1378 16792 2.5211951353786097 1.0 0.3845909519448465 71.63764678965994
GOTERM_BP_ALL GO:0006996~organelle organization 11 33.33333333333333 0.07546115700113273 ARHGAP4, STX4, PLCE1, TOMM7, NUCKS1, HJURP, SETD1A, BRSK2, TOMM40, BRSK1, CDC25B 29 3753 16792 1.6971434346775454 1.0 0.38621419921998457 72.01109055348529
GOTERM_BP_ALL GO:0060070~canonical Wnt signaling pathway 3 9.090909090909092 0.08081732332541731 PSMA5, PSMA4, PSMA7 29 284 16792 6.116561437591064 1.0 0.40644996768769326 74.52971310604221
GOTERM_BP_ALL GO:0042886~amide transport 3 9.090909090909092 0.08327325021013966 STX4, BRSK2, STXBP4 29 289 16792 6.010738575349004 1.0 0.41463349654372617 75.61198417676468
GOTERM_BP_ALL GO:0065002~intracellular protein transmembrane transport 2 6.0606060606060606 0.08477608878601954 TOMM7, TOMM40 29 53 16792 21.85035783994795 1.0 0.41895171477807025 76.25280734020579
GOTERM_BP_ALL GO:0032268~regulation of cellular protein metabolic process 8 24.242424242424242 0.0855991306833229 RNF114, PLCE1, PSMA5, PSMA4, PIAS1, PSMA7, CDC25B, EIF2B5 29 2346 16792 1.9745421406943588 1.0 0.42058347361274917 76.59702866836219
GOTERM_BP_ALL GO:0044237~cellular metabolic process 22 66.66666666666666 0.08576615733453005 NUCKS1, CPNE6, SETD1A, UGDH, BRSK2, TXLNG, AK5, BRSK1, PSMA7, ITM2C, CDC25B, NRAS, RNF114, PLCE1, STT3A, PSMA5, PSMA4, CSDE1, DDX21, PCSK7, PIAS1, EIF2B5 29 10202 16792 1.2486530700538772 1.0 0.4196750751185736 76.66631036650215
GOTERM_BP_ALL GO:0044267~cellular protein metabolic process 13 39.39393939393939 0.08603232798876388 SETD1A, BRSK2, BRSK1, PSMA7, CDC25B, NRAS, RNF114, PLCE1, STT3A, PSMA5, PSMA4, PIAS1, EIF2B5 29 4900 16792 1.5362139338494019 1.0 0.4191548639194379 76.77631882881671
GOTERM_BP_ALL GO:0046879~hormone secretion 3 9.090909090909092 0.08625109043117764 STX4, BRSK2, STXBP4 29 295 16792 5.888486265341905 1.0 0.4184582372433068 76.86636887933656
GOTERM_BP_ALL GO:0006886~intracellular protein transport 5 15.151515151515152 0.08694274811848954 STX4, TOMM7, BRSK2, TOMM40, STXBP4 29 1020 16792 2.838404327248141 1.0 0.4195679507772617 77.14892780400824
GOTERM_BP_ALL GO:0031325~positive regulation of cellular metabolic process 9 27.27272727272727 0.08704132527548258 RNF114, PLCE1, NUCKS1, PSMA5, PSMA4, PIAS1, PSMA7, CDC25B, EIF2B5 29 2839 16792 1.8356147745077798 1.0 0.41842181770813647 77.18893427129831
GOTERM_BP_ALL GO:0070647~protein modification by small protein conjugation or removal 5 15.151515151515152 0.08988236660793637 RNF114, PSMA5, PSMA4, PIAS1, PSMA7 29 1032 16792 2.805399625768511 1.0 0.427577807611353 78.31409170220154
GOTERM_BP_ALL GO:0044238~primary metabolic process 22 66.66666666666666 0.08992567222870099 NUCKS1, CPNE6, SETD1A, UGDH, BRSK2, TXLNG, AK5, BRSK1, PSMA7, ITM2C, CDC25B, NRAS, RNF114, PLCE1, STT3A, PSMA5, PSMA4, CSDE1, DDX21, PCSK7, PIAS1, EIF2B5 29 10243 16792 1.2436550444879093 1.0 0.4262160881235483 78.33083223793676
GOTERM_BP_ALL GO:0044763~single-organism cellular process 25 75.75757575757575 0.09073067423006069 BRSK2, TXLNG, BRSK1, PSMA7, ITM2C, ARHGAP4, STT3A, TOMM7, HJURP, DDX21, RAB25, EIF2B5, STX4, NUCKS1, CPNE6, TOMM40, AK5, STXBP4, CDC25B, NRAS, PLCE1, RNF114, PSMA5, PSMA4, PIAS1 29 12256 16792 1.1811245160709463 1.0 0.4276827961449675 78.63982043267568
GOTERM_BP_ALL GO:0009914~hormone transport 3 9.090909090909092 0.09179466907697169 STX4, BRSK2, STXBP4 29 306 16792 5.6768086544962815 1.0 0.43008431094516686 79.04187843673341
GOTERM_BP_ALL GO:0007169~transmembrane receptor protein tyrosine kinase signaling pathway 4 12.121212121212121 0.09188493925323074 NRAS, PLCE1, NUCKS1, STXBP4 29 648 16792 3.5742869306087695 1.0 0.4289079191354468 79.07566050818392
GOTERM_BP_ALL GO:0051248~negative regulation of protein metabolic process 5 15.151515151515152 0.09413119133475176 PSMA5, PSMA4, PSMA7, ITM2C, EIF2B5 29 1049 16792 2.759935570822787 1.0 0.4355560930251643 79.90000868481239
GOTERM_BP_ALL GO:0022603~regulation of anatomical structure morphogenesis 5 15.151515151515152 0.09463750632844922 ARHGAP4, PSMA5, PSMA4, CPNE6, PSMA7 29 1051 16792 2.754683552609994 1.0 0.4358716508266326 80.08156287614673
GOTERM_BP_ALL GO:1901990~regulation of mitotic cell cycle phase transition 3 9.090909090909092 0.09486276803702297 PSMA5, PSMA4, PSMA7 29 312 16792 5.56763925729443 1.0 0.43518066574367775 80.16184148833136
GOTERM_BP_ALL GO:0030111~regulation of Wnt signaling pathway 3 9.090909090909092 0.09692498756513843 PSMA5, PSMA4, PSMA7 29 316 16792 5.497162810999563 1.0 0.44101344079553007 80.88279244290901
GOTERM_BP_ALL GO:0071806~protein transmembrane transport 2 6.0606060606060606 0.09695461150521292 TOMM7, TOMM40 29 61 16792 18.98473713962691 1.0 0.43962446060577987 80.89296751082694
GOTERM_BP_ALL GO:0007265~Ras protein signal transduction 3 9.090909090909092 0.09900036738091474 ARHGAP4, NRAS, PLCE1 29 320 16792 5.428448275862069 1.0 0.445298053942214 81.58346805424577
